# Supplementary material for: High TNF and NF-κB Pathway Dependency Are Associated with AZD5582 Sensitivity in OSCC via CASP8-Dependent Apoptosis
Source: Cancer Res Commun. 2024 Nov 11;4(11):2919–32. doi: 10.1158/2767-9764.CRC-24-0136 (PMC11551840; doi:10.1158/2767-9764.CRC-24-0136)
Supplement: Supplementary Table 1 — List of compounds screened, their putative targets and supplier info. [file crc-24-0136_supplementary_table_1_suppst1.xlsx]

## Sheet: Supplementary Table 1
Supp. Table 1 - List of compounds screened, their putative targets and supplier info.
Drug Id	Name	Target	Supplier	Supplier Cat No
1242	(5Z)-7-Oxozeaenol	TAK1	Sigma	O9890
2683	10-Deacetylbaccatin III	None	Selleckchem	S2409
2695	497839-62-0	EGFR, ERBB2, ERBB3	ApexBio	A5455
2181	5-azacytidine	DNA methyltransferases	Selleckchem	S1782
1073	5-Fluorouracil	Antimetabolite (DNA & RNA)	Selleckchem	S1209
2323	A-1155463	BCL-XL	Selleckchem	S7800
1995	A-1210477	MCL1	Selleckchem	S7790
1633	Abemaciclib	CDK4, CDK6	Selleckchem	S7158
1910	ABT737	BCL2, BCL-XL, BCL-W, BCL-B, BFL1	Selleckchem	S1002
2333	ACY-738	HDAC6	Selleckchem	S8648
1032	Afatinib	EGFR, ERBB2	Selleckchem	S1011
1912	Afuresertib	AKT1, AKT2, AKT3	Selleckchem	S7521
1913	AGI-5198	IDH1 (R132H)	Selleckchem	S7185
1634	AGI-6780	IDH2 R140Q mutant	Selleckchem	S7241
1116	AKT inhibitor VIII	AKT1, AKT2, AKT3	ApexBio	A6730
1051	Alisertib	AURKA	Selleckchem	S1133
2676	Allitinib tosylate	EGFR, ERBB4	Selleckchem	S2185
1560	Alpelisib	PI3Kalpha	Selleckchem	S2814
2293	AMG900	AURKA, AURKB, AURKC	Selleckchem	S2719
1201	Anastrozole	Aromatase	Selleckchem	S1188
2667	AP26113	ALK, EGFR	ApexBio	A1367
2647	Apitolisib	PI3K (class 1), MTOR	ApexBio	B2184
2699	Apremilast	PDE4	ApexBio	A4317
2672	AR-12	PDK1 (PDPK1)	ApexBio	A2846
2170	AT13148	AKT1	Selleckchem	S7563
1791	AT-7519	CDK1, CDK2, CDK4, CDK6, CDK9	Selleckchem	S1524
2662	AT9283	AURKA, AURKB, JAK2, JAK3	ApexBio	A4117
1072	Avagacestat	Amyloid beta20, Amyloid beta40	Selleckchem	S1262
2668	AVN-944	IMPDH1, IMPDH2	BioVision	B2230
1021	Axitinib	PDGFR, KIT, VEGFR	Selleckchem	S1005
2330	AZ191	DYRK1B	Selleckchem	S7338
2109	AZ6102	TNKS1, TNKS2	Selleckchem	S7767
1169	AZ628	BRAF, RAF	Selleckchem	S2746
1250	AZ960	JAK2, JAK3	Selleckchem	S2214
2150	AZD0156	ATM	Selleckchem	S8375
1915	AZD3759	EGFR	Selleckchem	S7971
1786	AZD4547	FGFR1, FGFR2, FGFR3	Selleckchem	S2801
1916	AZD5363	AKT1, AKT2, AKT3, ROCK2	Selleckchem	S8019
1617	AZD5582	XIAP, cIAP	MedChemExpress	hy-12600
2638	AZD5991	MCL1	MedChemExpress	hy-101533
2169	AZD6482	PI3Kbeta	Selleckchem	S1462
1917	AZD6738	ATR	Selleckchem	S7693
1022	AZD7762	CHEK1, CHEK2	Selleckchem	S1532
1059	AZD8055	MTORC1, MTORC2	Selleckchem	S1555
1918	AZD8186	PI3Kalpha, PI3Kbeta	Selleckchem	S7694
2253	AZD8835	PI3Kalpha, PI3Kbeta	Selleckchem	S7966
2261	Barasertib	AURKB	Selleckchem	S1147
2660	Bardoxolone	NOS2, PPARG	ApexBio	A3220
2674	Batimastat	ADAM28, ADAMTS5, MMP12, MMP16, MMP2, MMP8	ApexBio	A2577
1792	BAY-61-3606	SYK	Sigma	B9685
1787	BAY-87-2243	HIF-1	Selleckchem	S7309
1086	BI-2536	PLK1, PLK2, PLK3	Selleckchem	S1109
2259	BI-9564	BRD9, BRD7	Selleckchem	S8113
2043	BIBR-1532	TERT	Selleckchem	S1186
2666	BIBU-1361	EGFR	ApexBio	B7048
1378	Bleomycin (50 uM)	dsDNA break induction	Selleckchem	S1214
2164	BLU9931	FGFR4	Selleckchem	S7819
2669	BMS-265246	CDK1, CDK2	Selleckchem	S2014
1249	BMS-345541	IKK-1, IKK-2	Selleckchem	S8044
1091	BMS-536924	IGF1R, IR	Selleckchem	S1012
2696	BMS-599626	EGFR, ERBB2, ERBB3	Selleckchem	S1056
2652	BMS-690514	EGFR, ERBB2, FLT3, KDR	ApexBio	A3256
2171	BMS-754807	IGF1R, IR	Selleckchem	S1124
2317	BMX-IN-1	BMX	Tocris	5113/5
1191	Bortezomib	Proteasome	Selleckchem	S1013
1019	Bosutinib	SRC, ABL, TEC	Selleckchem	S1014
1873	Buparlisib	PI3Kalpha, PI3Kdelta, PI3Kbeta, PI3Kgamma	Selleckchem	S2247
1037	BX795	TBK1, PDK1 (PDPK1), IKK, AURKB, AURKC	Selleckchem	S1274
1793	BX-912	PDK1 (PDPK1)	Selleckchem	S1275
2466	CA3	YAP1	Selleckchem	S8661
1003	Camptothecin	TOP1	Selleckchem	S1288
2648	Canertinib dihydrochloride	EGFR, ERBB2, ERBB4	ApexBio	A3276
2103	Capmatinib	MET	Selleckchem	S2788
1074	Carboplatin	DNA akylating agent	Selleckchem	S1215
1170	CCT-018159	HSP90	Tocris	2435
2656	CCT137690	AURKA, AURKB, AURKC	ApexBio	A4132
2324	CCT244747	CHEK1	Cayman Chemical	25666
1922	Cediranib	VEGFR, FLT1, FLT2, FLT3, FLT4, KIT, PDGFRB	Selleckchem	S1017
1851	Ceritinib	ALK	Selleckchem	S7083
2677	CH5132799	PI3Kalpha, PI3Kgamma	ApexBio	B2183
2175	CHIR-99021	GSK3A, GSK3B	Selleckchem	S2924
1005	Cisplatin	DNA crosslinker	Selleckchem	S1166
2271	CP-724714	ERBB2	Selleckchem	S1167
1083	Crizotinib	MET, ALK, ROS1	Selleckchem	S1068
2697	CUDC-101	HDAC1-10, EGFR, ERBB2	ApexBio	A4092
1006	Cytarabine	Antimetabolite	Selleckchem	S1648
1373	Dabrafenib	BRAF	Selleckchem	S2807
2694	Dacomitinib	EGFR, ERBB2, ERBB3	Selleckchem	S2727
1911	Dactinomycin	RNA polymerase	Abcam	ab141058
1057	Dactolisib	PI3K (class 1), MTORC1, MTORC2	Selleckchem	S1009
2162	Danusertib	AURKA, AURKB, AURKC, ABL, RET, FGFR1, NTRK1	Selleckchem	S1107
1797	Daraprim	Dihydrofolate reductase	Selleckchem	S2006
1079	Dasatinib	ABL, SRC, Ephrins, PDGFR, KIT	Selleckchem	S1021
2653	Decitabine	DNA methyltransferases	ApexBio	A1906
2042	Deltarasin	KRAS	Selleckchem	S7224
1180	Dinaciclib	CDK1, CDK2, CDK5, CDK9	Selleckchem	S2768
1007	Docetaxel	Microtubule stabiliser	Selleckchem	S1148
1189	Doxorubicin	Anthracycline	Selleckchem	S1208
2316	eCF309	MTOR	Cayman Chemical	21118
1069	EHT-1864	RAC1, RAC2, RAC3	Sigma	E1657
1031	Elesclomol	HSP90	Selleckchem	S1052
2705	Eliglustat	UGCG	Selleckchem	S7852
1150	Embelin	XIAP	Selleckchem	S7025
2680	ENMD-2076	AURKA, FLT3, KDR, PDGFRA, PTK2, SRC	ApexBio	A4130
1593	Entinostat	HDAC1, HDAC3	Selleckchem	S1053
1630	Entospletinib	SYK	Selleckchem	S7523
2166	Entrectinib	ALK, ROS, NTRK1, NTRK2, NTRK3	Selleckchem	S7998
1134	Enzastaurin	PKCB	Selleckchem	S1055
1511	Epirubicin	Anthracycline	Selleckchem	S1223
1563	EPZ5676	DOT1L	Selleckchem	S7062
2707	Erdafitinib	FGFR1, FGFR2, FGFR3, FGFR4	ApexBio	B8387
1168	Erlotinib	EGFR	Selleckchem	S1023
1796	Etoposide	TOP2	Selleckchem	S1225
1514	Everolimus	MTORC1	Selleckchem	S1120
2671	Falnidamol	EGFR, ERBB2	ApexBio	A3240
2163	Fenretinide	Induces reactive oxygen species	ApexBio	A3412
2040	Foretinib	MET, KDR, TIE2, VEGFR3/FLT4, RON, PDGFR, FGFR1, EGFR	Selleckchem	S1111
1200	Fulvestrant	ESR	Selleckchem	S1191
2303	G-5555	None	Selleckchem	S7790
2265	Galunisertib	TGFBR1	Selleckchem	S2230
2690	Gedatolisib	PI3Kalpha, PI3Kgamma, MTORC1, MTORC2	Selleckchem	S2628
1010	Gefitinib	EGFR	Selleckchem	S1025
1190	Gemcitabine	Pyrimidine antimetabolite	Selleckchem	S1714
1926	GNE-317	PI3Kalpha	Selleckchem	S7798
2105	GSK1070916	AURKA, AURKC	Selleckchem	S2740
2041	GSK126	EZH2	Selleckchem	S7061
2254	GSK2292767	PI3Kdelta	Selleckchem	S7938
1579	GSK2334470	PDK1 (PDPK1)	Selleckchem	S7087
1618	GSK2606414	PERK	Tocris	5107
1192	GSK269962A	ROCK1, ROCK2	Axon Medchem	Axon1167
1627	GSK343	EZH2	Selleckchem	S7164
2110	GSK591	PMRT5	Selleckchem	S8111
2320	GSK864	IDH1	Cayman Chemical	18762
2180	GSK-LSD1-2HCl	LSD1	Selleckchem	S7574
1023	GW441756	NTRK1	Selleckchem	S2891
1056	GW843682X	PLK1	Sigma	G2171
2325	HG-9-91-01	SIK1, SIK2, SIK3	ApexBio	B1052
2152	I-BET151	BRD2, BRD3, BRD4	Selleckchem	S2780
1624	I-BET-762	BRD2, BRD3, BRD4	Selleckchem	S7189
1799	Ibrutinib	BTK	Selleckchem	S2680
2678	Icotinib	EGFR	ApexBio	B1496
1794	Idelalisib	PI3Kdelta	Selleckchem	S2226
2712	IKK-2 Inhibitor VIII	IKBKB	ApexBio	A3485
2673	Indisulam	CA1, CA12, CA14, CA2, CA6, CA7, CA9, CDK2	Sigma	SML1225
2174	IOX2	EGLN1	Selleckchem	S2919
1924	Ipatasertib	AKT1, AKT, AKT3	Selleckchem	S2808
2701	Irbesartan	AGTR1	Selleckchem	S1507
1088	Irinotecan	TOP1	Selleckchem	S2217
1798	Ispinesib Mesylate	KSP	Selleckchem	S1452
1576	IWP-2	PORCN	Selleckchem	S7085
2675	JNJ-7706621	AURKA, AURKB, CDK1, CDK2	ApexBio	A4115
1043	JNK Inhibitor VIII	JNK	Santa Cruz Biotechnology	sc-202673
2300	JNK-IN-8	JNK, JNK2, JNK3	Selleckchem	S4901
2172	JQ1	BRD2, BRD3, BRD4, BRDT	Selleckchem	S7110
2256	Kobe0065	HRAS-CRAF interaction	Selleckchem	S8303
1855	KRAS (G12C) Inhibitor-12	KRAS (G12C)	Selleckchem	S7331
1030	KU-55933	ATM	Selleckchem	S1092
2661	KW-2449	ABL1, AURKA, FLT3	ApexBio	A4123
1558	Lapatinib	EGFR, ERBB2	Selleckchem	S2111
1557	LCL161	XIAP, IAP1, IAP2	MedChemExpress	hy-15518
1020	Lenalidomide	CRBN	BioVision	1862
2706	Lenvatinib	VEGFR1, VEGFR2, VEGFR3	Selleckchem	S1164
1870	Lescol	HMGCR	Selleckchem	S1909
1024	Lestaurtinib	FLT3, JAK2, NTRK1, NTRK2, NTRK3	Sigma	C7869
1598	LGK974	PORCN	Selleckchem	S7143
1510	Linsitinib	IGF1R	Selleckchem	S1091
2258	LLY-507	SMYD2	Selleckchem	S7575
1559	Luminespib	HSP90	Selleckchem	S1069
1852	LY2109761	TGFB1	Selleckchem	S2704
2679	Malonoben	PDGFR	Sigma	T182
2659	Merestinib	TAM Kinases	ApexBio	A3573
1008	Methotrexate	Antimetabolite	Selleckchem	S1210
1862	MG-132	Proteasome, CAPN1	Selleckchem	S1802
1872	Midostaurin	PKC, PPK, FLT1, c-FGR, others	Selleckchem	S8064
2702	Miglustat	UGCG	ApexBio	B3403
1996	MIM1	MCL1	Tocris	4762/10
1048	Mirin	MRE11	Sigma	M9948
1179	MK-1775	WEE1, PLK1	Selleckchem	S1525
1053	MK-2206	AKT1, AKT2	Selleckchem	S1078
2272	MK-5108	AURKA	Selleckchem	S2770
2663	MK-8745	AURKA	ApexBio	A8807
2046	MK-8776	CHEK1, CHEK2, CDK2	Selleckchem	S2735
1629	ML323	USP1, UAF1	Selleckchem	S7529
2714	MLN120B	IKBKB	ApexBio	A3628
1029	Motesanib	VEGFR, RET, KIT, PDGFR	Selleckchem	S1032
2284	MS023	PRMT1, PRMT3, PRMT4, PRMT6, PRMT8	Selleckchem	S8112
2179	Mycophenolic acid		Selleckchem	S2487
2291	MZ1	BRD4	Cayman Chemical	21622
1011	Navitoclax	BCL2, BCL-XL, BCL-W	Selleckchem	S1001
1923	Nazartinib	EGFR	Selleckchem	S7824
1013	Nilotinib	ABL	Selleckchem	S1033
2709	Nintedanib	VEGFR1, VEGFR2, VEGFR3, FGFR1, FGFR2, FGFR3, PDGFR	Selleckchem	S1010
2363	NSC617145	WRN	Sigma	SML-1005-5mg
2098	NSC635973	BRAF	Insight Biotechnology	hy-12291
1038	NU7441	DNAPK	Selleckchem	S2638
1047	Nutlin-3a (-)	MDM2	Selleckchem	S8059
1932	NVP-ADW742	IGF1R	Selleckchem	S1088
1238	NVP-BGJ398	FGFR1, FGFR2, FGFR3, FGFR4	Selleckchem	S2183
2295	NVS-PAK1-1	PAK1	Tocris	6132
1068	Obatoclax Mesylate	BCL2, BCL-XL, BCL-W, MCL1	Selleckchem	S1057
1853	OF-1	BRPF1B, BRPF2	Tocris	5289
1017	Olaparib	PARP1, PARP2	Selleckchem	S1060
2698	Olmutinib	EGFR	ApexBio	B7813
2684	Omipalisib	PI3K (class 1), MTORC1, MTORC2	ApexBio	A8556
2704	Orlistat	Lipase inhibitor	Selleckchem	S1629
1594	OSI-027	MTORC1, MTORC2	Selleckchem	S2624
1919	Osimertinib	EGFR	Selleckchem	S7297
1626	OTX015	BRD2, BRD3, BRD4	Selleckchem	S7360
1089	Oxaliplatin	DNA alkylating agent	Selleckchem	S1224
1933	P22077	USP7, USP47	Selleckchem	S7133
1934	P5091	USP7, USP47	Selleckchem	S7132
1506	PAC-1	Procaspase-3, Procaspase-7	Selleckchem	S2738
1080	Paclitaxel	Microtubule stabiliser	Selleckchem	S1150
1054	Palbociclib	CDK4, CDK6	Selleckchem	S1116
1867	Panobinostat	HDAC	Selleckchem	S1030
2099	Parthenolide	HDAC1??	ApexBio	N1315
2100	Pazopanib	CSF1R, KIT, PDGFRA, PDGFRB, VEGFR	Selleckchem	S3012
2108	PD0166285	WEE1, CHEK1, PKMYT1	Selleckchem	S8148
1060	PD0325901	MEK1, MEK2	Selleckchem	S1036
2664	PD153035	EGFR	Selleckchem	S6546
2658	PD168393	EGFR	ApexBio	A2024
1049	PD173074	FGFR1, FGFR2, FGFR3	Selleckchem	S1264
2655	PD318088	MAP2K1	Selleckchem	S1568
2312	PDD00017273	PARG	Tocris	5952
2585	Pelitinib	EGFR	Selleckchem	S1209
1240	Pemetrexed	TYMS	ApexBio	A4390
1529	Pevonedistat	NAE	Selleckchem	S7109
2670	PF-03814735	AURKA, AURKB	Selleckchem	S2725
2691	PF-04691502	PI3Kalpha, PI3Kdelta, PI3Kbeta, PI3Kgamma, MTORC1, MTORC2	ApexBio	A8499
2331	PF-3758309	PAK1, PAK4, PAK5, PAK6	Selleckchem	S7094
1129	PF-4708671	S6K1	Selleckchem	S2163
1055	PF-477736	CHEK1, CHEK2, VEGFR2, AURKA, FGFR3, FLT3, others	Selleckchem	S2904
1504	PF-562271	FAK, FAK2	Selleckchem	S2890
1094	PHA-665752	MET	Selleckchem	S1070
2657	PHA-680632	AURKA, AURKB, AURKC	ApexBio	A4122
2097	PHA-793887	CDK2, CDK7, CDK5	Selleckchem	S1487
2101	PI-103	PI3Kalpha, DAPK3, CLK4, PIM3, HIPK2	Selleckchem	S1038
1058	Pictilisib	PI3K (class 1)	Selleckchem	S1065
2700	Pimecrolimus	FKBP12	Selleckchem	S5004
1243	Piperlongumine	Induces reactive oxygen species	Selleckchem	S7551
1036	PLX-4720	BRAF	Selleckchem	S1152
2151	PLX7904	BRAF	Selleckchem	S7964
2168	Ponatinib	Abl, PDGFR, VEGFR2, FGFR1, Src	Selleckchem	S1490
2682	PP242	MTOR	ApexBio	A8318
2460	Prexasertib	CHEK1, CHEK2	Selleckchem	S7178
1131	PRIMA-1MET	TP53 activation	Santa Cruz Biotechnology	sc-361295
1631	PRT062607	SYK	Selleckchem	S8032
2044	Pyridostatin	G-quadruplex stabiliser	Selleckchem	S7444
1868	Quizartinib	FLT3	Selleckchem	S1526
1864	R428	AXL	Selleckchem	S2841
1084	Rapamycin	MTORC1	Selleckchem	S1039
1857	Ravoxertinib	ERK1, ERK2	Selleckchem	S7554
1014	Refametinib	MEK1, MEK2	Selleckchem	S1089
2708	Regorafenib	VEGFR, PDGFR, KIT	ApexBio	A8236
2328	RGFP966	HDAC3	Selleckchem	S7229
2711	Ribavirin	IMPDH	Selleckchem	S2504
1632	Ribociclib	CDK4, CDK6	Selleckchem	S7440
2161	Rigosertib	PLK1	Selleckchem	S1362
2255	RK-33	DDX3	Selleckchem	S8246
1052	RO-3306	CDK1	Santa Cruz Biotechnology	sc-358700
2710	Rogaratinib	FGFR1, FGFR2, FGFR3, FGFR4	BioVision	B2638
2282	Romidepsin	HDAC1, HDAC2, HDAC3, HDAC8	Selleckchem	S3020
1507	Ruxolitinib	JAK1, JAK2	Selleckchem	S1378
2153	S63845	MCL1	ApexBio	A8737
1849	Sabutoclax	BCL2, BCL-XL, BFL1, MCL1	Selleckchem	S8061
1549	Sapitinib	EGFR, ERBB2, ERBB3	Selleckchem	S2192
2686	SAR260301	PIK3CB	Cayman Chemical	17391
1092	Saracatinib	ABL, SRC	Selleckchem	S1006
1936	Savolitinib	MET	MedChemExpress	hy-15959
2650	SB431542	ACVR1C, TGFBR1	ApexBio	A8249
1194	SB505124	TGFBR1, ACVR1B, ACVR1C	Selleckchem	S2186
2651	SB743921	KIF11	ApexBio	B1590
1564	SCH772984	ERK1, ERK2	Selleckchem	S7101
1937	S-crizotinib	MTH1	Selleckchem	S7505
1082	Seliciclib	CDK2, CDK7, CDK9	Selleckchem	S1153
1869	Selinexor	XPO1	Selleckchem	S7252
1062	Selumetinib	MEK1, MEK2	Selleckchem	S1008
1941	Sepantronium bromide	BIRC5	Selleckchem	S1130
2685	Serabelisib	PIK3CA	BioVision	B1930
1133	Serdemetan	MDM2	Selleckchem	S1172
1856	SF1670	PTEN	Selleckchem	S7310
2177	SGC0946	DOT1L	Selleckchem	S7079
2297	SGX-523	MET	Selleckchem	S1112
2715	Silmitasertib	CSNK2	ApexBio	A8330
2302	Skepinone-L	p38	Selleckchem	S7214
1494	SN-38	TOP1	Selleckchem	S4908
1085	Sorafenib	PDGFR, KIT, VEGFR, RAF	Selleckchem	S7397
1034	Staurosporine	Broad spectrum kinase inhibitor	Selleckchem	S1262
1081	Sunitinib	PDGFR, KIT, VEGFR, FLT3, RET, CSF-1R	Selleckchem	S7781
2703	Tacrolimus	FKBP12	ApexBio	B2143
1259	Talazoparib	PARP1, PARP2	Selleckchem	S7048
1199	Tamoxifen	ESR1	Cambridge Bioscience Ltd	13258
1026	Tanespimycin	HSP90	Selleckchem	S1141
1561	Taselisib	PI3K (beta sparing)	Selleckchem	S7103
1930	Telomerase Inhibitor IX	Telomerase	Sigma	M3949
1375	Temozolomide	DNA alkylating agent	Selleckchem	S1237
1016	Temsirolimus	MTOR	ApexBio	A8314
1850	Tepotinib	MET	Selleckchem	S7067
2313	THZ1	CDK7	Selleckchem	S7549
2649	Tipifarnib	Farnesyltransferase	ApexBio	A4227
2665	Tivantinib	MET	ApexBio	A8325
2104	Tivozanib	VEGFR1, VEGFR2, VEGFR3, PDGFR, KIT	Selleckchem	S1207
1090	Topotecan	TOP1	Selleckchem	S1231
1096	Tozasertib	AURKA, AURKB, AURKC, others	Selleckchem	S1048
2713	TPCA-1	IKK2	ApexBio	A4602
1372	Trametinib	MEK1, MEK2	Selleckchem	S2673
1009	Tretinoin	Retinoic acid	Selleckchem	S1653
2319	Tubacin	HDAC6	Selleckchem	S2239
1149	TW 37	BCL2, BCL-XL, MCL1	Selleckchem	S1121
1908	Ulixertinib	ERK1, ERK2	Selleckchem	S7854
1939	UMI-77	MCL1	Selleckchem	S7531
2184	UNC0379	SETD8	Selleckchem	S7570
1193	UNC0638	G9a and GLP methyltransferases	Tocris	4343
2176	UNC0642	G9a(EHMT2), GLP(EHMT1)	Santa Cruz Biotechnology	sc-397059
1628	UNC1999	EZH2, EZH1	Selleckchem	S7165
2332	UNC2025	MERTK, FLT3	Selleckchem	S7576
1553	Uprosertib	AKT1, AKT2, AKT3	Selleckchem	S7492
2689	Vandetanib	EGFR	ApexBio	A8555
2111	VE821	ATR	Selleckchem	S8007
1613	VE-822	ATR	Selleckchem	S7102
1909	Venetoclax	BCL2	Selleckchem	S8048
2299	VH298	VHL	Cayman Chemical	21133
1004	Vinblastine	Microtubule destabiliser	Selleckchem	S1248
2048	Vinorelbine	Microtubule destabiliser	Selleckchem	S4269
2160	Volasertib	PLK1, PLK2, PLK3	Selleckchem	S2235
1012	Vorinostat	HDAC inhibitor Class I, IIa, IIb, IV	Selleckchem	S1047
2096	VX-11e	ERK2	Selleckchem	S7709
2268	VX-745	p38	Selleckchem	S1458
1046	Wee1 Inhibitor	WEE1, CHEK1	Santa Cruz Biotechnology	sc-311555
1997	WEHI-539	BCL-XL	ApexBio	A3935
1940	WIKI4	TNKS1, TNKS2	Selleckchem	S7490
2681	WZ8040	EGFR	ApexBio	A1393
1268	XAV939	TNKS1, TNKS2	Selleckchem	S1180
2693	XL147	PI3Kalpha, PI3Kdelta, PI3Kbeta, PI3Kgamma	ApexBio	A5112
1858	XL413	CDC7, PIM1, CK2	Selleckchem	S7547
2692	XL765	PI3Kalpha, PI3Kdelta, PI3Kbeta, PI3Kgamma, MTORC1, MTORC2	Selleckchem	S7646
1239	YK-4-279	RNA helicase A	Cambridge Bioscience Ltd	13661
1050	ZM447439	AURKA, AURKB	Selleckchem	S1103
2584	ZSTK474	PI3K (class 1)	Selleckchem	S1782
