# Supplementary material for: High TNF and NF-κB Pathway Dependency Are Associated with AZD5582 Sensitivity in OSCC via CASP8-Dependent Apoptosis
Source: Cancer Res Commun. 2024 Nov 11;4(11):2919–32. doi: 10.1158/2767-9764.CRC-24-0136 (PMC11551840; doi:10.1158/2767-9764.CRC-24-0136)
Supplement: Supplementary Table 2 — List of sgRNAs and their sequences [file crc-24-0136_supplementary_table_2_suppst2.xlsx]

## Sheet: Supplementary Table 2
Supp. Table 2 - List of sgRNAs and their sequences
Target gene	Name of oligonucleotide	Sequence	Abbreviation of sgRNA	Catalogue number/Company
PLK1	PLK1_sg1_top	CACCGTCGGACGCGGACACCAAGG	PLK1	IDT
	PLK1_sg1_bot	AAACCCTTGGTGTCCGCGTCCGAC
CHAT	CHAT_sg1_top	CACCGACGAGCGTTTGCCTCCAAT	CHAT	IDT
	CHAT_sg1_bot	AAACATTGGAGGCAAACGCTCGTC
Non-targeting	NT_sg1_top	CACCGGGAGGTGGCTTTAGGTTTT	NT	IDT
	NT_sg1_bot	AAACAAAACCTAAAGCCACCTCCC
IKBKG	IKBKG_sg1k_top	CACCGGCAGCCTCCAAGCGACTC		IDT
	IKBKG_sg1k_bot	AAACGAGTCGCTTGGAGGCTGCC
	IKBKG_sg2m_top	CACCGGGGCGAAGAGTCTCCTCTG		IDT
	IKBKG_sg2m_bot	AAACCAGAGGAGACTCTTCGCCCC
MAP3K7	MAP3K7_sg1k_top	CACCGGACTACAAGGAGATCGAGG		IDT
	MAP3K7_sg1k_bot	AAACCCTCGATCTCCTTGTAGTCC
	MAP3K7_sg2m_top	CACCGAAACACCAACTCATTGCGT		IDT
	MAP3K7_sg2m_bot	AAACACGCAATGAGTTGGTGTTTC
RNF31	RNF31_sg1k_top	CACCGGGCACTAAGGCGTCGTGG		IDT
	RNF31_sg1k_bot	AAACCCACGACGCCTTAGTGCCC
	RNF31_sg2b_top	CACCGTGACACCACGCCAGTACCG		IDT
	RNF31_sg2b_bot	AAACCGGTACTGGCGTGGTGTCAC
BIRC2	BIRC2_sg1k_top	CACCGAAGCTACTATGTTCCAAGG		IDT
	BIRC2_sg1k_bot	AAACCCTTGGAACATAGTAGCTTC
	BIRC2_sg2b_top	CACCGTGCTATGTCAGAACACCGG		IDT
	BIRC2_sg2b_bot	AAACCCGGTGTTCTGACATAGCAC
BIRC3	BIRC3_sg1k_top	CACCGCTAAATTCCGTTAACAACT		IDT
	BIRC3_sg1k_bot	AAACAGTTGTTAACGGAATTTAGC
	BIRC3_sg2b_top	CACCGTTCGTTATTCATTGCACAG		IDT
	BIRC3_sg2b_bot	AAACCTGTGCAATGAATAACGAAC
XIAP	XIAP_sg1k_top	CACCGCCAGAATTTGTAGACTGCG		IDT
	XIAP_sg1k_bot	AAACCGCAGTCTACAAATTCTGGC
	XIAP_sg2b_top	CACCATGACAACTAAAGCACCGCA		IDT
	XIAP_sg2b_bot	AAACTGCGGTGCTTTAGTTGTCAT
CASP8	CASP8_sg1k_top	CACCGCAAATTTCTGCCTACAGGT		IDT
	CASP8_sg1k_bot	AAACACCTGTAGGCAGAAATTTGC
	CASP8_sg2b_top	CACCGCCTGGACTACATTCCGCAA		IDT
	CASP8_sg2b_bot	AAACTTGCGGAATGTAGTCCAGGC
RIPK3	RIPK3_sg1k_top	CACCGAATTCGTGCTGCGCCTAGA		IDT
	RIPK3_sg1k_bot	AAACTCTAGGCGCAGCACGAATTC
	RIPK3_sg2b_top	CACCGTTTGTTAACGTAAACCGGA		IDT
	RIPK3_sg2b_bot	AAACTCCGGTTTACGTTAACAAAC
TNF	TNF_sg2b_top	CACCGGAGCTGAGAGATAACCAGC		IDT
	TNF_sg2b_bot	AAACGCTGGTTATCTCTCAGCTCC
