# Supplementary material for: High TNF and NF-κB Pathway Dependency Are Associated with AZD5582 Sensitivity in OSCC via CASP8-Dependent Apoptosis
Source: Cancer Res Commun. 2024 Nov 11;4(11):2919–32. doi: 10.1158/2767-9764.CRC-24-0136 (PMC11551840; doi:10.1158/2767-9764.CRC-24-0136)
Supplement: Supplementary Table 3 — List of antibodies [file crc-24-0136_supplementary_table_3_suppst3.xlsx]

## Sheet: Supplementary Table 3
Supp. Table 3 - List of antibodies
Antibody	Manufacturer	Catalogue no.	Host	Dilution factor
XIAP (3B6) Rabbit mAb 2045	CST	2045	Rabbit	1:1000
c-IAP1 (D5G9) = BICR2	CST	7065	Rabbit	1:1000
c-IAP2 (58C7) = BICR3	CST	3130	Rabbit	1:1000
HOIP/RNF31 (E6M5B) Rabbit mAb	CST	99633S	Rabbit	1:1000
TAK1 (D94D7) Rabbit mAb aka. MAP3K7	CST	5206S	Rabbit	1:1000
IKKγ (F-10)	SC	sc-166398	mouse	1:1000
Cleaved Caspase-8 (Asp384) #9748	CST	9748	Mouse	1:1000
IκBα Antibody	CST	9242	Rabbit	1:1000
Caspase-8 (D35G2)	CST	4790	Rabbit	1:1000
Cleaved Caspase-8 (Asp374) (18C8)	CST	9496	Rabbit	1:1000
TNF-alpha	Abcam	ab6671	Rabbit	1:1000
TNF-alpha	Proteintech	60291-1-Ig	mouse	1:2000- 1:8000
MLKL (D2I6N) Rabbit mAb 14993	CST	14993	Rabbit	1:1000
Phospho-MLKL (Ser358) (D6H3V) Rabbit mAb	CST	91689	Rabbit	1:1000
RIP (D94C12) XP® Rabbit mAb 3493	CST	3493	Rabbit	1:1000
Phospho-RIP (Ser166) (D1L3S) Rabbit mAb #65746	CST	65746	Rabbit	1:1000
RIP3 (E1Z1D) Rabbit mAb 13526	CST	13526	Rabbit	1:500
Phospho-RIP3 (Ser227) (D6W2T) Rabbit mAb 93654	CST	93654	Rabbit	1:1000
Cleaved Caspase-3 (Asp175)	CST	9664	Rabbit	1:1000
Caspase-3 (D3R6Y) Rabbit mAb 14220	CST	14220	Rabbit	1:1000
Vinculin	Southern biotech	sc-73614	Mouse	1:500
α-tubulin	Sigma	T5168	Mouse	1:500
GAPDH	Trevigen	2275-PC-020	Rabbit	1:1000
Goat anti-rabbit IgG-HRP	SouthernBiotech	SB4010-05	Goat	1:10000
Goat anti-mouse IgG-HRP	SouthernBiotech	SB1010-05	Goat	1:10000
