# Supplementary material for: High TNF and NF-κB Pathway Dependency Are Associated with AZD5582 Sensitivity in OSCC via CASP8-Dependent Apoptosis
Source: Cancer Res Commun. 2024 Nov 11;4(11):2919–32. doi: 10.1158/2767-9764.CRC-24-0136 (PMC11551840; doi:10.1158/2767-9764.CRC-24-0136)
Supplement: Supplementary Table 4 — ln IC50 data of 339 compounds in 21 OSCC cell lines [file crc-24-0136_supplementary_table_4_suppst4.xlsx]

## Sheet: Supp.Table 4-drug screen IC50
Supplementary Table 4 - ln IC50 data of 339 compounds in 21 OSCC cell lines
DRUG_NAME	PUTATIVE_TARGET	PATHWAY_NAME	Category of drug	Count of cell lines (of 21)	Count of sensitive lines (IC50 < 1μM) in HNSC	ORL-48	ORL-115	ORL-136	ORL-150	ORL-153	ORL-156	ORL-166	ORL-174	ORL-188	ORL-195	ORL-204	ORL-207	ORL-214	ORL-215	BICR10	HO-1-u-1	HSC-2	HSC-4	PE-CA-PJ15	SAS	SCC-9	Category of drug
BAY-87-2243	HIF-1	Other	Broadly active	21	21	-1.95384	-5.08731	-0.90122	-2.35769	-0.683213	-0.734452	-2.29178	-0.784512	-0.130971	-1.56876	-2.7696	-2.37544	-0.337815	-2.31204	-1.00633	-1.2384	-1.04114	-5.92501	-1.76204	-3.51265	-3.50245	100
BI-2536	PLK1, PLK2, PLK3	Cell cycle	Broadly active	21	19	-1.79686	-2.10109	1.65866	-3.50502	-2.07688	-2.90799	-3.0205	-2.58166	-2.94243	-2.2623	-0.225513	-2.92331	-2.2793	-3.44983	-2.78038	-2.32578	-2.87484	-1.33151	-0.627524	-1.93262	0.059105	90.4762
Bortezomib	Proteasome	Protein stability and degradation	Broadly active	21	21	-4.47436	-4.35865	-4.78586	-4.87998	-4.83546	-4.45759	-5.43171	-5.44286	-5.02922	-5.04006	-4.52388	-5.3	-5.36921	-5.31824	-4.95212	-5.68857	-5.5493	-4.50171	-4.27887	-5.88119	-4.185	100
Camptothecin	TOP1	DNA replication	Broadly active	21	20	-2.56587	-1.72585	-1.36537	-3.04034	-3.34176	-2.15249	-3.18026	-2.90566	-3.95373	-2.19568	-3.81649	-4.09281	-4.75806	-2.8697	-1.45082	-0.863976	-4.0047	-3.05866	-2.23748	-4.37943	1.23723	95.2381
Dactinomycin	RNA polymerase	Other	Broadly active	21	21	-5.43425	-4.09428	-4.37557	-5.31917	-6.26737	-5.69894	-6.0355	-5.84114	-5.69032	-5.66887	-4.98803	-5.31558	-5.56843	-4.60215	-3.8845	-5.17701	-5.69722	-3.96356	-4.55451	-4.65227	-2.9015	100
Dinaciclib	CDK1, CDK2, CDK5, CDK9	Cell cycle	Broadly active	21	21	-3.44119	-4.02765	-2.64595	-3.93315	-3.49715	-4.05604	-4.64362	-4.02269	-4.08072	-3.5707	-3.80071	-3.82934	-4.09352	-4.14918	-2.4983	-3.83034	-4.35964	-3.40763	-3.28639	-4.47198	-1.35129	100
Docetaxel	Microtubule stabiliser	Mitosis	Broadly active	21	21	-6.36331	-4.57318	-2.74098	-6.63239	-5.35349	-4.71565	-5.5278	-6.18986	-7.00024	-5.10891	-5.44215	-6.76806	-6.46205	-6.29766	-5.07307	-4.77411	-6.54091	-4.06368	-3.61361	-3.9081	-3.6322	100
Luminespib	HSP90	Protein stability and degradation	Broadly active	21	21	-4.29016	-1.26217	-3.13199	-3.97469	-3.78679	-3.28842	-2.04568	-4.47353	-4.38003	-4.03482	-2.6416	-4.84349	-4.45155	-3.76481	-3.95489	-4.15789	-4.33925	-2.54855	-2.86819	-3.86726	-2.71721	100
MG-132	Proteasome, CAPN1	Protein stability and degradation	Broadly active	21	21	-1.04445	-0.896696	-1.24339	-0.689058	-1.31482	-0.951398	-1.11312	-1.60556	-1.21463	-1.31519	-1.04078	-1.48427	-1.68057	-1.38814	-0.311781	-1.9755	-1.33566	-0.83163	-0.874989	-1.2827	-0.804859	100
Omipalisib	PI3K (class 1), MTORC1, MTORC2	PI3K/MTOR signaling	Broadly active	20	20	-3.43073	-1.57832	-2.65819	-4.18048		-3.31279	-2.95818	-3.91469	-3.879	-3.15752	-2.58674	-3.51217	-3.90595	-2.44809	-2.0179	-3.12649	-4.6902	-0.984624	-1.35741	-1.23569	-1.1095	100
Paclitaxel	Microtubule stabiliser	Mitosis	Broadly active	21	21	-5.51018	-4.43808	-2.48184	-6.1092	-4.87327	-4.98683	-5.21315	-5.25498	-6.34337	-4.66096	-4.96333	-5.88018	-5.77836	-5.49707	-4.84886	-3.72232	-5.85254	-2.73409	-2.85359	-3.4679	-3.62311	100
Panobinostat	HDAC	Chromatin histone acetylation	Broadly active	21	19	-2.37038	0.480858	-0.666854	-1.76703	-2.26292	-2.15724	-2.65286	-2.10638	-2.00358	-1.25724	-1.01014	-2.36686	-1.97456	-1.38854	-0.933949	-1.91675	-1.23235	-0.0634106	-0.845887	-1.80128	0.430027	90.4762
Rapamycin	MTORC1	PI3K/MTOR signaling	Broadly active	21	21	-2.11542	-0.458136	-2.47146	-1.88521	-2.67659	-3.47145	-2.82155	-3.89174	-2.92776	-2.97023	-1.41067	-3.34684	-4.26122	-0.197571	-2.25453	-2.71422	-2.86951	-1.49284	-0.663148	-0.894584	-0.629496	100
Romidepsin	HDAC1, HDAC2, HDAC3, HDAC8	Chromatin histone acetylation	Broadly active	21	21	-5.62273	-3.74466	-4.01593	-5.03979	-5.79578	-4.54755	-5.7248	-5.43635	-5.02705	-3.84746	-4.13409	-4.73768	-3.63647	-4.26575	-4.04679	-5.23865	-4.88107	-2.02808	-3.11822	-4.87039	-3.68422	100
Sepantronium bromide	BIRC5	Apoptosis regulation	Broadly active	21	21	-6.00847	-1.33293	-6.44907	-4.44659	-5.111	-6.01417	-2.04878	-4.12254	-4.09439	-2.9626	-3.10346	-5.89533	-5.54061	-3.91239	-2.20028	-3.52651	-5.94326	-4.35166	-4.17303	-6.77738	-6.14703	100
SN-38	TOP1	DNA replication	Broadly active	21	21	-2.86362	-1.9023	-0.853556	-3.31554	-4.4912	-2.97087	-3.74881	-3.86068	-4.81274	-2.29664	-5.00248	-5.13274	-5.09649	-3.52643	-1.01816	-1.49656	-5.52766	-4.28448	-2.90117	-5.92961	-0.267496	100
Staurosporine	Broad spectrum kinase inhibitor	RTK signaling	Broadly active	21	21	-3.62455	-2.54411	-1.4887	-2.5471	-5.03426	-3.75134	-4.98969	-4.97939	-4.73757	-2.23349	-2.93687	-4.38064	-4.44985	-2.5307	-2.87214	-3.13122	-3.40142	-2.01367	-1.61127	-1.76782	-1.81351	100
THZ1	CDK7	Cell cycle	Broadly active	21	21	-2.09579	-1.27909	-0.296768	-1.92787	-2.01133	-2.40452	-2.72413	-2.27182	-2.1813	-2.47967	-1.9043	-1.9261	-2.58305	-2.18149	-1.09928	-2.66307	-2.07122	-0.321572	-1.29977	-1.01309	-0.455761	100
Topotecan	TOP1	DNA replication	Broadly active	21	19	-0.589363	-0.115846	1.31556	-1.36034	-1.48724	-0.762567	-1.81823	-1.41232	-2.16874	-0.560989	-1.80421	-1.86362	-2.23575	-0.991254	-0.562653	-0.253349	-2.92536	-1.66107	-0.415593	-2.77723	1.79152	90.4762
Vinblastine	Microtubule destabiliser	Mitosis	Broadly active	21	19	-4.27541	-3.39136	-0.44037	-7.10707	-5.0832	-5.5107	-5.25541	-3.94326	-4.52076	-3.12224	-1.24528	-6.15991	-5.86078	-6.0046	-5.52147	0.0625907	-5.80183	0.488567	-2.72648	-2.06085	-1.7515	90.4762
Vinorelbine	Microtubule destabiliser	Mitosis	Broadly active	21	21	-4.11344	-3.17283	-0.870994	-4.87439	-4.32247	-4.74677	-3.98422	-4.00027	-4.30275	-3.19248	-2.85517	-4.86224	-3.96208	-4.42722	-3.91059	-2.27091	-4.56749	-1.06389	-2.04632	-1.52382	-2.39635	100
Volasertib	PLK1, PLK2, PLK3	Cell cycle	Broadly active	21	19	-1.35775	-2.16738	2.12321	-3.60583	-2.22444	-2.61363	-2.71009	-2.09854	-2.91871	-1.33399	-0.0574551	-2.89571	-1.64901	-2.8449	-2.43242	-1.37409	-2.15177	-0.172765	0.264204	-0.560635	-0.54148	90.4762
