# Supplementary material for: High TNF and NF-κB Pathway Dependency Are Associated with AZD5582 Sensitivity in OSCC via CASP8-Dependent Apoptosis
Source: Cancer Res Commun. 2024 Nov 11;4(11):2919–32. doi: 10.1158/2767-9764.CRC-24-0136 (PMC11551840; doi:10.1158/2767-9764.CRC-24-0136)
Supplement: Supplementary Table 5 — List of 142 significant positively correlated drug-gene pairs [file crc-24-0136_supplementary_table_5_suppst5.xlsx]

## Sheet: Supp. Table 5-Correlated DGpair
Supplementary Table 5 - List of 142 significant positively correlated drug-gene pairs
Gene	Drug	Pearson	p_value	Cohen_d effect size	Wilcox_p_value	Drug_gene_pair
IKBKG	AZD5582	0.768246	4.7571e-05	2.785	0.001	AZD5582 _ IKBKG
CRKL	Dasatinib	0.762854	5.78437e-05	1.053	0.023	Dasatinib _ CRKL
GFPT1	AZD5582	0.744168	0.000109755	3.131	0.0002	AZD5582 _ GFPT1
INTS12	MZ1	0.715183	0.000268363	1.048	0.029	MZ1 _ INTS12
SLMAP	BMS-690514	0.713668	0.000280371	1.012	0.047	BMS-690514 _ SLMAP
PPP2R2A	S63845	0.691356	0.000518603	1.029	0.036	S63845 _ PPP2R2A
PGM3	AZD5582	0.68935	0.000546666	2.659	0.001	AZD5582 _ PGM3
IKBKG	PF-3758309	0.688482	0.000559217	1.404	0.025	PF-3758309 _ IKBKG
ZFP36L1	Ispinesib Mesylate	0.676324	0.000762379	1.092	0.032	Ispinesib Mesylate _ ZFP36L1
RNF31	AZD5582	0.663411	0.00104376	1.725	0.031	AZD5582 _ RNF31
SLMAP	Afatinib	0.659474	0.00114535	1.14	0.047	Afatinib _ SLMAP
MAP3K7	PF-3758309	0.65445	0.00128705	1.097	0.032	PF-3758309 _ MAP3K7
TIAL1	Selinexor	0.650424	0.00141105	1.504	0.019	Selinexor _ TIAL1
UGCG	PD168393	0.647925	0.001493	1.706	0.017	PD168393 _ UGCG
MAP3K7	AZD5582	0.639033	0.00181786	2.292	0.006	AZD5582 _ MAP3K7
CHMP1B	AZD5582	0.636381	0.00192558	3.263	0.003	AZD5582 _ CHMP1B
BRPF1	GSK1070916	0.635258	0.00197275	1.177	0.024	GSK1070916 _ BRPF1
IKBKG	PD168393	0.634054	0.00202444	1.426	0.025	PD168393 _ IKBKG
TMEM230	Telomerase Inhibitor IX	0.622142	0.00260011	1.844	0.003	Telomerase Inhibitor IX _ TMEM230
IKBKG	Pelitinib	0.621786	0.00261922	1.497	0.032	Pelitinib _ IKBKG
UGCG	Ibrutinib	0.611487	0.00322555	1.435	0.035	Ibrutinib _ UGCG
AIFM1	Prexasertib	0.604705	0.00473611	1.5	0.001	Prexasertib _ AIFM1
UGP2	AZD5582	0.604422	0.00370594	1.473	0.035	AZD5582 _ UGP2
IKBKG	Ibrutinib	0.600354	0.00400864	1.387	0.032	Ibrutinib _ IKBKG
IKBKG	Cytarabine	0.592314	0.00466757	1.699	0.003	Cytarabine _ IKBKG
UGCG	Trametinib	0.589971	0.00487568	1.373	0.035	Trametinib _ UGCG
AIFM1	AZD7762	0.588451	0.00501471	1.092	0.02	AZD7762 _ AIFM1
BTG1	eCF309	0.586093	0.00523694	1.278	0.018	eCF309 _ BTG1
UGCG	Pelitinib	0.583217	0.00551904	1.709	0.017	Pelitinib _ UGCG
IKBKG	Osimertinib	0.58174	0.00566873	1.36	0.032	Osimertinib _ IKBKG
BTG1	Pictilisib	0.578638	0.00599399	1.488	0.024	Pictilisib _ BTG1
IKBKG	Lestaurtinib	0.575707	0.00631538	1.81	0.001	Lestaurtinib _ IKBKG
SCO2	Malonoben	0.573372	0.00821808	1.38	0.016	Malonoben _ SCO2
PPME1	Dasatinib	0.572547	0.00667766	1.557	0.017	Dasatinib _ PPME1
IKBKG	(5Z)-7-Oxozeaenol	0.572028	0.00673879	1.079	0.032	(5Z)-7-Oxozeaenol _ IKBKG
IKBKG	CUDC-101	0.571497	0.00847938	1.336	0.033	CUDC-101 _ IKBKG
BNIP1	WZ8040	0.570035	0.00868789	1.256	0.019	WZ8040 _ BNIP1
MATR3	Telomerase Inhibitor IX	0.568218	0.00720158	1.353	0.01	Telomerase Inhibitor IX _ MATR3
UGCG	PD0325901	0.564001	0.00774411	1.17	0.024	PD0325901 _ UGCG
RHOA	Epirubicin	0.562279	0.00797498	1.39	0.018	Epirubicin _ RHOA
UGCG	(5Z)-7-Oxozeaenol	0.561295	0.00810948	1.861	0.002	(5Z)-7-Oxozeaenol _ UGCG
CRKL	AT9283	0.560053	0.00828194	1.42	0.007	AT9283 _ CRKL
RBM10	PD318088	0.559573	0.00834938	1.452	0.013	PD318088 _ RBM10
RHOA	NSC635973	0.558867	0.00844937	1.358	0.024	NSC635973 _ RHOA
MAP3K7	Lestaurtinib	0.55695	0.00872581	1.658	0.003	Lestaurtinib _ MAP3K7
UFC1	Apitolisib	0.555318	0.00896702	1.341	0.01	Apitolisib _ UFC1
CYB5R4	AZD5582	0.553219	0.00928532	2.464	0.011	AZD5582 _ CYB5R4
PAK2	Rigosertib	0.552303	0.00942703	1.447	0.006	Rigosertib _ PAK2
ANKRD32	Gefitinib	0.54676	0.010323	1.45	0.035	Gefitinib _ ANKRD32
YAP1	Gefitinib	0.545338	0.0105636	0.845	0.034	Gefitinib _ YAP1
IKBKG	AT-7519	0.541774	0.0111872	1.259	0.001	AT-7519 _ IKBKG
CRKL	Midostaurin	0.541069	0.011314	1.21	0.007	Midostaurin _ CRKL
SLC35B2	Dasatinib	0.540993	0.0113276	1.406	0.018	Dasatinib _ SLC35B2
PAK2	G-5555	0.540676	0.0113851	1.133	0.045	G-5555 _ PAK2
UGCG	Canertinib dihydrochloride	0.539001	0.0116927	1.506	0.035	Canertinib dihydrochloride _ UGCG
ERBB3	Taselisib	0.538546	0.0117774	1.318	0.047	Taselisib _ ERBB3
UGCG	PD318088	0.536621	0.0121413	1.369	0.047	PD318088 _ UGCG
SLC35B2	PD0166285	0.535647	0.0123287	1.549	0.018	PD0166285 _ SLC35B2
C19orf40	MK-1775	0.533748	0.0127013	1.232	0.008	MK-1775 _ C19orf40
GFPT1	PD168393	0.533369	0.0127767	1.444	0.011	PD168393 _ GFPT1
CENPQ	Methotrexate	0.531893	0.0130738	1.357	0.018	Methotrexate _ CENPQ
LAGE3	Gemcitabine	0.531623	0.0131288	1.047	0.045	Gemcitabine _ LAGE3
UFC1	eCF309	0.5307	0.0133182	1.516	0.005	eCF309 _ UFC1
MED24	MZ1	0.530543	0.0133506	1.166	0.023	MZ1 _ MED24
TYMS	SCH772984	0.529818	0.0135011	1.563	0.007	SCH772984 _ TYMS
SLC35B2	Lestaurtinib	0.524834	0.0145737	1.281	0.04	Lestaurtinib _ SLC35B2
RHOA	Sabutoclax	0.524463	0.0146563	1.627	0.013	Sabutoclax _ RHOA
ACLY	Methotrexate	0.523001	0.0149851	1.505	0.035	Methotrexate _ ACLY
SLMAP	CH5132799	0.522904	0.017998	1.212	0.028	CH5132799 _ SLMAP
BTG1	Dactolisib	0.519419	0.015816	1.364	0.002	Dactolisib _ BTG1
VPS53	GSK1070916	0.517135	0.016365	1.408	0.016	GSK1070916 _ VPS53
UGCG	Refametinib	0.517027	0.0163913	1.396	0.047	Refametinib _ UGCG
SLMAP	Gefitinib	0.515094	0.0168686	1.434	0.035	Gefitinib _ SLMAP
LSM10	Gemcitabine	0.512931	0.0174156	1.103	0.028	Gemcitabine _ LSM10
UFC1	ZSTK474	0.512629	0.0174931	1.347	0.013	ZSTK474 _ UFC1
FZR1	PF-04691502	0.512223	0.0209427	1.134	0.015	PF-04691502 _ FZR1
MPI	AZD5582	0.512035	0.0176465	2.464	0.011	AZD5582 _ MPI
RHOA	Doxorubicin	0.511703	0.0177326	1.14	0.031	Doxorubicin _ RHOA
UFC1	Midostaurin	0.511077	0.017896	1.265	0.02	Midostaurin _ UFC1
C19orf40	PD0166285	0.510414	0.0180702	1.242	0.029	PD0166285 _ C19orf40
PMM2	Lestaurtinib	0.507961	0.0187269	1.003	0.04	Lestaurtinib _ PMM2
ZFP36L1	Alisertib	0.50762	0.0188197	1.458	0.032	Alisertib _ ZFP36L1
BTG1	AZD8055	0.506618	0.0190945	1.102	0.031	AZD8055 _ BTG1
UBE2H	PD0166285	0.505952	0.0192791	1.383	0.032	PD0166285 _ UBE2H
MED24	AZD5582	0.501019	0.0206901	1.663	0.014	AZD5582 _ MED24
MATR3	CUDC-101	0.500278	0.0246767	1.262	0.03	CUDC-101 _ MATR3
RHOA	Tivantinib	0.494617	0.026621	1.219	0.039	Tivantinib _ RHOA
PPA2	Pevonedistat	0.494233	0.0227647	1.114	0.036	Pevonedistat _ PPA2
SLMAP	Elesclomol	0.492319	0.0233788	1.594	0.017	Elesclomol _ SLMAP
VEZT	Bleomycin (50 uM)	0.491625	0.0236048	0.946	0.025	Bleomycin (50 uM) _ VEZT
RHOA	Ibrutinib	0.489952	0.0241566	1.734	0.018	Ibrutinib _ RHOA
IKBKG	Doxorubicin	0.488504	0.0246423	1.063	0.04	Doxorubicin _ IKBKG
RBM10	Selinexor	0.488413	0.0246731	1.805	0	Selinexor _ RBM10
WDR73	Telomerase Inhibitor IX	0.487757	0.0248961	1.134	0.012	Telomerase Inhibitor IX _ WDR73
TBC1D20	Pictilisib	0.48653	0.0253172	1.51	0.035	Pictilisib _ TBC1D20
BTG1	Sabutoclax	0.485731	0.0255943	1.422	0.018	Sabutoclax _ BTG1
JUN	AT9283	0.48455	0.0260086	1.492	0.008	AT9283 _ JUN
SLMAP	Pictilisib	0.483507	0.026379	1.694	0.003	Pictilisib _ SLMAP
UGCG	Osimertinib	0.482993	0.0265629	1.477	0.047	Osimertinib _ UGCG
UFC1	NSC635973	0.480412	0.0275022	1.072	0.037	NSC635973 _ UFC1
SCO2	Tanespimycin	0.47906	0.0280044	1.05	0.04	Tanespimycin _ SCO2
SLC35B2	MK-1775	0.475772	0.0292566	1.086	0.031	MK-1775 _ SLC35B2
UGP2	PD0325901	0.474574	0.0297237	1.356	0.003	PD0325901 _ UGP2
TNPO1	ZSTK474	0.470807	0.0312306	1.165	0.02	ZSTK474 _ TNPO1
PPME1	Midostaurin	0.467555	0.0325796	1.043	0.047	Midostaurin _ PPME1
RBM10	Refametinib	0.467178	0.0327387	1.283	0.013	Refametinib _ RBM10
MAP3K7	AT-7519	0.463954	0.0341264	1.069	0.015	AT-7519 _ MAP3K7
MAP3K7	(5Z)-7-Oxozeaenol	0.463335	0.0343976	1.282	0.011	(5Z)-7-Oxozeaenol _ MAP3K7
QRSL1	Methotrexate	0.457751	0.0369245	1.022	0.018	Methotrexate _ QRSL1
UFC1	Sabutoclax	0.457674	0.0369607	1.278	0.037	Sabutoclax _ UFC1
ATG9A	Tivantinib	0.456845	0.0428713	1.392	0.029	Tivantinib _ ATG9A
LSM10	Cytarabine	0.454406	0.0385066	1.073	0.034	Cytarabine _ LSM10
ZFP36L1	G-5555	0.45142	0.0399624	1.798	0.003	G-5555 _ ZFP36L1
SLC4A7	Osimertinib	0.451389	0.039978	1.383	0.025	Osimertinib _ SLC4A7
TFB1M	Doxorubicin	0.451131	0.040106	1.095	0.025	Doxorubicin _ TFB1M
BTG1	Apitolisib	0.450561	0.0403895	1.079	0.031	Apitolisib _ BTG1
TFB1M	Pevonedistat	0.450029	0.0406555	1.068	0.037	Pevonedistat _ TFB1M
UGP2	(5Z)-7-Oxozeaenol	0.449828	0.0407565	1.827	0.003	(5Z)-7-Oxozeaenol _ UGP2
TRMT61A	Methotrexate	0.449498	0.0409226	1.022	0.018	Methotrexate _ TRMT61A
SLC4A7	Elesclomol	0.449231	0.0410573	1.354	0.011	Elesclomol _ SLC4A7
PPP1R14B	eCF309	0.448545	0.0414049	-1.53	0.047	eCF309 _ PPP1R14B
RHOA	(5Z)-7-Oxozeaenol	0.447967	0.0416998	1.155	0.031	(5Z)-7-Oxozeaenol _ RHOA
BTG1	Tanespimycin	0.447497	0.0419405	1.446	0.001	Tanespimycin _ BTG1
DHX29	AZD5582	0.447173	0.0421071	1.253	0.047	AZD5582 _ DHX29
MED24	SCH772984	0.44529	0.0430862	1.026	0.036	SCH772984 _ MED24
BNIP1	Dacomitinib	0.444022	0.0498506	0.964	0.014	Dacomitinib _ BNIP1
NDUFS2	Bleomycin (50 uM)	0.443498	0.0440341	1.505	0.024	Bleomycin (50 uM) _ NDUFS2
UGP2	PD318088	0.441479	0.0451215	1.801	0.017	PD318088 _ UGP2
UFC1	AT9283	0.44063	0.0455846	0.819	0.045	AT9283 _ UFC1
CRKL	GSK1070916	0.440163	0.0458412	1.113	0.009	GSK1070916 _ CRKL
MED24	AT-7519	0.438945	0.0465157	1.153	0.008	AT-7519 _ MED24
ATG9A	GSK1070916	0.438452	0.0467903	1.977	0.006	GSK1070916 _ ATG9A
RHOA	Canertinib dihydrochloride	0.438368	0.0468372	1.434	0.018	Canertinib dihydrochloride _ RHOA
UFC1	AZD8055	0.438355	0.0468447	1.182	0.016	AZD8055 _ UFC1
GABPB1	Dactolisib	0.437406	0.0473784	0.893	0.045	Dactolisib _ GABPB1
MAP3K7	Midostaurin	0.436508	0.047887	1.191	0.011	Midostaurin _ MAP3K7
SPNS1	AZD5582	0.436275	0.0480198	1.619	0.047	AZD5582 _ SPNS1
DHX29	PD168393	0.435883	0.0482438	1.29	0.047	PD168393 _ DHX29
MAP3K7	Cytarabine	0.435574	0.0484213	1.843	0.002	Cytarabine _ MAP3K7
MED23	CA3	0.435443	0.0484963	0.926	0.01	CA3 _ MED23
USB1	Selinexor	0.434666	0.0489445	1.091	0.025	Selinexor _ USB1
ZC3HC1	Tanespimycin	0.433632	0.0495459	1.127	0.035	Tanespimycin _ ZC3HC1
