# Supplementary material for: High TNF and NF-κB Pathway Dependency Are Associated with AZD5582 Sensitivity in OSCC via CASP8-Dependent Apoptosis
Source: Cancer Res Commun. 2024 Nov 11;4(11):2919–32. doi: 10.1158/2767-9764.CRC-24-0136 (PMC11551840; doi:10.1158/2767-9764.CRC-24-0136)
Supplement: Supplementary Table 6 — Differentially expressed genes (DEGs) in AZD5582-treated cells compared to control [file crc-24-0136_supplementary_table_6_suppst6.xlsx]

## Sheet: Supp. Table 6 - DEGs w AZD5582
Supplementary Table 6 - Differentially expressed genes (DEGs) in AZD5582-treated cells compared to control
UP-REGULATED GENES (in AZD5582-treated cells compared to CTRL)
ORL-215	Gene	logFC	P.Value	adj.P.Val	lgtranspvalue	lgtransADJpvalue			ORL-174	Gene	logFC	P.Value	adj.P.Val	lgtranspvalue	lgtransADJpvalue			BICR10	Gene	logFC	P.Value	adj.P.Val	lgtranspvalue	lgtransADJpvalue			ORL-136	Gene	logFC	P.Value	adj.P.Val	lgtranspvalue	lgtransADJpvalue
ENSG00000100985	MMP9	4.13054	4.2418e-05	0.0103048	4.37245	1.98696			ENSG00000110944	IL23A	2.48023	0.00174186	0.0866742	2.75899	1.06211			ENSG00000169429	CXCL8	2.70711	1.81068e-05	0.0651182	4.74216	1.1863			ENSG00000100985	MMP9	2.45389	0.00211801	0.358106	2.67407	0.445989
ENSG00000100292	HMOX1	3.73595	0.000154241	0.0135581	3.8118	1.8678			ENSG00000100985	MMP9	2.44607	0.000113465	0.0624361	3.94514	1.20456			ENSG00000056558	TRAF1	2.61262	1.64927e-05	0.0651182	4.78271	1.1863			ENSG00000023445	BIRC3	1.74538	0.00657872	0.401919	2.18186	0.395861
ENSG00000164400	CSF2	3.63875	0.000152316	0.0135581	3.81725	1.8678			ENSG00000056558	TRAF1	2.36559	1.44797e-05	0.0520596	4.83924	1.2835			ENSG00000023445	BIRC3	2.21365	2.55949e-05	0.0690357	4.59185	1.16093			ENSG00000164400	CSF2	1.74477	0.00907583	0.404153	2.04211	0.393454
ENSG00000162892	IL24	3.49375	7.81786e-05	0.0108137	4.10691	1.96603			ENSG00000166396	SERPINB7	2.33527	0.000701168	0.0702497	3.15418	1.15336			ENSG00000163739	CXCL1	1.91062	1.08498e-05	0.0651182	4.96458	1.1863			ENSG00000110944	IL23A	1.61857	0.000278217	0.32668	3.55562	0.485877
ENSG00000026025	VIM	3.17691	0.00241799	0.031931	2.61655	1.49579			ENSG00000164236	ANKRD33B	1.80618	0.000610529	0.067672	3.21429	1.16959			ENSG00000164400	CSF2	1.77072	0.000331847	0.131481	3.47906	0.881138			ENSG00000056558	TRAF1	1.43079	8.33757e-05	0.299847	4.07896	0.523101
ENSG00000167772	ANGPTL4	3.07527	2.17672e-05	0.0091201	4.6622	2.04			ENSG00000163734	CXCL3	1.72129	8.35852e-06	0.04509	5.07787	1.34592			ENSG00000169248	CXCL11	1.72579	0.000177008	0.116765	3.75201	0.932687			ENSG00000181333	HEPHL1	1.15174	6.89966e-05	0.299847	4.16117	0.523101
ENSG00000056558	TRAF1	2.9475	1.72175e-05	0.0091201	4.76403	2.04			ENSG00000023445	BIRC3	1.68436	0.00902728	0.125795	2.04444	0.900335			ENSG00000169245	CXCL10	1.62055	0.00212424	0.164826	2.6728	0.782974			ENSG00000271503	CCL5	1.05287	0.00277615	0.358106	2.55656	0.445989
ENSG00000110944	IL23A	2.86355	3.35827e-05	0.0103048	4.47388	1.98696			ENSG00000120337	TNFSF18	1.67835	0.000239706	0.0624361	3.62032	1.20456			ENSG00000103888	CEMIP	1.59064	0.0114175	0.224777	1.94243	0.648248
ENSG00000165799	RNASE7	2.74239	0.000145001	0.0135581	3.83863	1.8678			ENSG00000115616	SLC9A2	1.4071	0.000180628	0.0624361	3.74322	1.20456			ENSG00000271503	CCL5	1.53179	0.00255003	0.166492	2.59345	0.778606
ENSG00000120337	TNFSF18	2.62914	0.0015999	0.0266945	2.79591	1.57358			ENSG00000197632	SERPINB2	1.3915	3.51398e-05	0.0520596	4.4542	1.2835			ENSG00000164171	ITGA2	1.45303	0.000161645	0.116765	3.79144	0.932687
ENSG00000164484	TMEM200A	2.61274	8.39307e-05	0.0110449	4.07608	1.95684			ENSG00000033170	FUT8	1.37897	0.00128587	0.0827197	2.8908	1.08239			ENSG00000173432	SAA1	1.43774	0.0125978	0.231899	1.89971	0.634701
ENSG00000163297	ANTXR2	2.59792	1.19802e-05	0.0091201	4.92154	2.04			ENSG00000164619	BMPER	1.31676	0.00215553	0.0872732	2.66645	1.05912			ENSG00000115008	IL1A	1.41723	0.000174967	0.116765	3.75704	0.932687
ENSG00000113070	HBEGF	2.49116	0.000112294	0.0127541	3.94965	1.89435			ENSG00000067798	NAV3	1.26041	0.000186099	0.0624361	3.73026	1.20456			ENSG00000167191	GPRC5B	1.40549	0.00402605	0.179492	2.39512	0.745955
ENSG00000163734	CXCL3	2.4715	0.000200757	0.0143717	3.69733	1.84249			ENSG00000003989	SLC7A2	1.25234	8.00269e-05	0.0624361	4.09676	1.20456			ENSG00000008517	IL32	1.38809	0.00158898	0.159454	2.79888	0.797365
ENSG00000197632	SERPINB2	2.30169	0.000878682	0.0208813	3.05617	1.68024			ENSG00000138685	FGF2	1.24407	0.000150127	0.0624361	3.82354	1.20456			ENSG00000163734	CXCL3	1.32411	0.000682995	0.135777	3.16558	0.867173
ENSG00000175592	FOSL1	2.19661	0.0180003	0.0783087	1.74472	1.10619			ENSG00000164761	TNFRSF11B	1.21306	9.30671e-05	0.0624361	4.0312	1.20456			ENSG00000105825	TFPI2	1.31244	0.00540849	0.192899	2.26692	0.714669
ENSG00000101187	SLCO4A1	2.16179	0.000700702	0.0191345	3.15447	1.71818			ENSG00000163216	SPRR2D	1.18479	0.010877	0.132751	1.96349	0.876963			ENSG00000179862	CITED4	1.30703	0.00039344	0.131481	3.40512	0.881138
ENSG00000135318	NT5E	2.10796	5.94934e-06	0.0091201	5.22553	2.04			ENSG00000115590	IL1R2	1.14218	0.00172324	0.0866742	2.76365	1.06211			ENSG00000125538	IL1B	1.28264	0.0432505	0.322743	1.36401	0.491143
ENSG00000175832	ETV4	2.09876	1.48776e-05	0.0091201	4.82747	2.04			ENSG00000162892	IL24	1.1364	0.000218395	0.0624361	3.66076	1.20456			ENSG00000058085	LAMC2	1.26285	0.00540802	0.192899	2.26696	0.714669
ENSG00000067798	NAV3	2.03695	0.000158283	0.0135581	3.80057	1.8678			ENSG00000163082	SGPP2	1.12435	0.00233788	0.0884804	2.63118	1.05315			ENSG00000122861	PLAU	1.25329	0.00849478	0.207257	2.07085	0.683491
ENSG00000166922	SCG5	2.0104	7.14816e-05	0.0108137	4.14581	1.96603			ENSG00000058085	LAMC2	1.12141	5.90808e-05	0.0624361	4.22855	1.20456			ENSG00000162654	GBP4	1.24357	0.00286576	0.166492	2.54276	0.778606
ENSG00000189410	SH2D5	1.91597	0.000674665	0.0190549	3.17091	1.71999			ENSG00000169429	CXCL8	1.10846	0.000153232	0.0624361	3.81465	1.20456			ENSG00000085117	CD82	1.22748	0.00184872	0.164826	2.73313	0.782974
ENSG00000058085	LAMC2	1.88492	2.20629e-05	0.0091201	4.65634	2.04			ENSG00000169469	SPRR1B	1.09986	0.00805509	0.120811	2.09393	0.917893			ENSG00000136244	IL6	1.15345	0.0135526	0.235999	1.86798	0.627091
ENSG00000138678	GPAT3	1.87146	0.000650493	0.0188242	3.18676	1.72528			ENSG00000144749	LRIG1	1.09834	0.000161553	0.0624361	3.79168	1.20456			ENSG00000197632	SERPINB2	1.14249	0.000929967	0.135777	3.03153	0.867173
ENSG00000108342	CSF3	1.83486	0.000996878	0.0222677	3.00136	1.65232			ENSG00000140379	BCL2A1	1.07704	0.00520311	0.106827	2.28374	0.971319			ENSG00000170873	MTSS1	1.14182	0.000121714	0.116765	3.91466	0.932687
ENSG00000102879	CORO1A	1.82385	0.000382294	0.0162024	3.4176	1.79042			ENSG00000101187	SLCO4A1	1.07551	0.00982022	0.129524	2.00788	0.887651			ENSG00000107201	DDX58	1.1204	0.0301701	0.293513	1.52042	0.532373
ENSG00000198624	CCDC69	1.80961	1.02943e-05	0.0091201	4.9874	2.04			ENSG00000077150	NFKB2	1.06446	0.000249952	0.0624361	3.60214	1.20456			ENSG00000134070	IRAK2	1.07636	5.77431e-05	0.116765	4.2385	0.932687
ENSG00000128342	LIF	1.80877	0.00040291	0.0162024	3.39479	1.79042			ENSG00000103888	CEMIP	1.02636	0.00470242	0.103755	2.32768	0.983993			ENSG00000154451	GBP5	1.072	0.00387173	0.175513	2.41209	0.75569
ENSG00000151651	ADAM8	1.76224	0.00276855	0.0335241	2.55775	1.47464			ENSG00000184254	ALDH1A3	1.01438	0.000411244	0.0651134	3.3859	1.18633			ENSG00000081041	CXCL2	1.04457	0.0203067	0.260939	1.69236	0.583461
ENSG00000181333	HEPHL1	1.74358	0.00544541	0.044407	2.26397	1.35255			ENSG00000006062	MAP3K14	1.01227	0.000535142	0.0669937	3.27153	1.17397			ENSG00000157368	IL34	1.04322	0.0339895	0.303886	1.46866	0.517289
ENSG00000244405	ETV5	1.72628	3.98393e-05	0.0103048	4.39969	1.98696												ENSG00000050344	NFE2L3	1.04206	0.00224171	0.164826	2.64942	0.782974
ENSG00000196878	LAMB3	1.71841	1.065e-05	0.0091201	4.97265	2.04												ENSG00000118503	TNFAIP3	1.03942	0.000282805	0.131481	3.54851	0.881138
ENSG00000112299	VNN1	1.70817	0.00243348	0.0319885	2.61377	1.49501												ENSG00000122877	EGR2	1.0389	0.0440383	0.322743	1.35617	0.491143
ENSG00000026508	CD44	1.68573	1.24351e-05	0.0091201	4.90535	2.04
ENSG00000140379	BCL2A1	1.68018	0.00862652	0.0548771	2.06416	1.26061
ENSG00000135074	ADAM19	1.64226	3.75915e-05	0.0103048	4.42491	1.98696
ENSG00000166396	SERPINB7	1.63721	0.00454462	0.041238	2.3425	1.3847
ENSG00000023445	BIRC3	1.62921	0.000384035	0.0162024	3.41563	1.79042
ENSG00000108960	MMD	1.61596	1.86286e-05	0.0091201	4.72982	2.04
ENSG00000165795	NDRG2	1.55519	0.000621962	0.0184594	3.20624	1.73378
ENSG00000111012	CYP27B1	1.54513	4.85887e-05	0.0103048	4.31346	1.98696
ENSG00000162711	NLRP3	1.47758	0.000132096	0.0132314	3.87911	1.87839
ENSG00000163739	CXCL1	1.45493	0.00100623	0.0222942	2.9973	1.65181
ENSG00000023909	GCLM	1.45485	6.26322e-05	0.0108137	4.2032	1.96603
ENSG00000161638	ITGA5	1.45189	2.28235e-05	0.0091201	4.64162	2.04
ENSG00000196611	MMP1	1.45083	0.000396596	0.0162024	3.40165	1.79042
ENSG00000033170	FUT8	1.43371	1.41188e-05	0.0091201	4.8502	2.04
ENSG00000176170	SPHK1	1.43281	0.00218989	0.0302583	2.65958	1.51916
ENSG00000085063	CD59	1.43066	2.03243e-05	0.0091201	4.69199	2.04
ENSG00000180730	SHISA2	1.42853	0.000515833	0.0173374	3.28749	1.76101
ENSG00000183691	NOG	1.42678	0.000479703	0.0166865	3.31903	1.77763
ENSG00000198959	TGM2	1.41407	0.000736378	0.0193638	3.1329	1.71301
ENSG00000110092	CCND1	1.39814	0.00905809	0.0559403	2.04296	1.25228
ENSG00000120875	DUSP4	1.39136	0.00592809	0.0459174	2.22709	1.33802
ENSG00000174136	RGMB	1.38705	9.34908e-05	0.0115939	4.02923	1.93577
ENSG00000120217	CD274	1.35453	0.00473643	0.0420932	2.32455	1.37579
ENSG00000057019	DCBLD2	1.33967	0.000103008	0.0120799	3.98713	1.91794
ENSG00000108854	SMURF2	1.32269	5.10089e-05	0.0103048	4.29235	1.98696
ENSG00000099250	NRP1	1.32165	0.000437026	0.016399	3.35949	1.78518
ENSG00000149948	HMGA2	1.31193	0.00763598	0.0515226	2.11714	1.288
ENSG00000161011	SQSTM1	1.31016	0.000464578	0.0164879	3.33294	1.78283
ENSG00000031081	ARHGAP31	1.30508	0.000582086	0.0181027	3.23501	1.74226
ENSG00000106366	SERPINE1	1.29454	0.000461372	0.0164508	3.33595	1.78381
ENSG00000144749	LRIG1	1.28865	7.43405e-05	0.0108137	4.12877	1.96603
ENSG00000011201	ANOS1	1.28857	0.00049637	0.0169727	3.30419	1.77025
ENSG00000049192	ADAMTS6	1.28374	0.000454899	0.0164508	3.34208	1.78381
ENSG00000173530	TNFRSF10D	1.26334	0.000407674	0.0162024	3.38969	1.79042
ENSG00000113739	STC2	1.25753	4.49808e-05	0.0103048	4.34697	1.98696
ENSG00000053747	LAMA3	1.25685	9.60547e-05	0.0116442	4.01748	1.93389
ENSG00000110090	CPT1A	1.24762	0.00386002	0.0383126	2.41341	1.41666
ENSG00000074416	MGLL	1.23753	0.000605784	0.0182755	3.21768	1.73813
ENSG00000104998	IL27RA	1.23316	0.00200659	0.0293903	2.69754	1.5318
ENSG00000146232	NFKBIE	1.21543	7.29807e-05	0.0108137	4.13679	1.96603
ENSG00000178919	FOXE1	1.20359	5.31081e-05	0.0103048	4.27484	1.98696
ENSG00000137309	HMGA1	1.19831	0.000132501	0.0132314	3.87778	1.87839
ENSG00000125775	SDCBP2	1.19323	7.43737e-05	0.0108137	4.12858	1.96603
ENSG00000173918	C1QTNF1	1.19181	0.00832639	0.0540626	2.07954	1.2671
ENSG00000077150	NFKB2	1.17467	0.000236161	0.0149002	3.62679	1.82681
ENSG00000165474	GJB2	1.16139	0.00105312	0.0226823	2.97752	1.64431
ENSG00000152766	ANKRD22	1.15514	0.00258361	0.03245	2.58777	1.48879
ENSG00000163131	CTSS	1.14273	0.00174637	0.0277491	2.75786	1.55675
ENSG00000139289	PHLDA1	1.14155	0.0039513	0.038584	2.40326	1.41359
ENSG00000111186	WNT5B	1.14124	0.000448391	0.016399	3.34834	1.78518
ENSG00000142627	EPHA2	1.13746	0.0222701	0.0874352	1.65228	1.05831
ENSG00000152784	PRDM8	1.13004	0.000695806	0.0191345	3.15751	1.71818
ENSG00000065809	FAM107B	1.12025	0.000232144	0.0147329	3.63424	1.83171
ENSG00000171488	LRRC8C	1.11837	5.52209e-05	0.0104523	4.2579	1.98079
ENSG00000166670	MMP10	1.11086	0.000852536	0.0207163	3.06929	1.68369
ENSG00000142173	COL6A2	1.10367	7.16928e-05	0.0108137	4.14452	1.96603
ENSG00000131015	ULBP2	1.10211	0.00310014	0.034976	2.50862	1.45623
ENSG00000108179	PPIF	1.09988	0.00976373	0.0580322	2.01038	1.23633
ENSG00000151835	SACS	1.0994	0.000597514	0.0182376	3.22365	1.73903
ENSG00000163235	TGFA	1.09474	0.000274253	0.0157389	3.56185	1.80303
ENSG00000177494	ZBED2	1.08458	0.000345156	0.0162024	3.46198	1.79042
ENSG00000164171	ITGA2	1.0839	0.00254944	0.0323257	2.59356	1.49045
ENSG00000147689	FAM83A	1.07565	0.000361852	0.0162024	3.44147	1.79042
ENSG00000204767	INSYN2B	1.07482	0.000656459	0.0188987	3.18279	1.72357
ENSG00000176058	TPRN	1.06802	6.52123e-05	0.0108137	4.18567	1.96603
ENSG00000134802	SLC43A3	1.0649	5.92328e-05	0.0107216	4.22744	1.96974
ENSG00000138623	SEMA7A	1.0641	0.00047801	0.0166865	3.32056	1.77763
ENSG00000153976	HS3ST3A1	1.06327	0.0100133	0.0586884	1.99942	1.23145
ENSG00000184254	ALDH1A3	1.06278	0.000186109	0.0140933	3.73023	1.85099
ENSG00000168621	GDNF	1.06022	0.0311291	0.103085	1.50683	0.986804
ENSG00000185022	MAFF	1.05983	0.000390275	0.0162024	3.40863	1.79042
ENSG00000187957	DNER	1.05373	0.00128255	0.0242763	2.89192	1.61482
ENSG00000124225	PMEPA1	1.05035	0.00353669	0.0367536	2.4514	1.4347
ENSG00000198805	PNP	1.049	4.92701e-05	0.0103048	4.30742	1.98696
ENSG00000182287	AP1S2	1.0461	0.00086602	0.0207784	3.06247	1.68239
ENSG00000239713	APOBEC3G	1.04408	0.00132565	0.0245325	2.87757	1.61026
ENSG00000090339	ICAM1	1.03755	0.0021633	0.0301159	2.66488	1.5212
ENSG00000163513	TGFBR2	1.03206	0.000453083	0.0164508	3.34382	1.78381
ENSG00000162413	KLHL21	1.03165	0.000859386	0.0207682	3.06581	1.6826
ENSG00000197646	PDCD1LG2	1.0262	0.00900001	0.0558694	2.04576	1.25283
ENSG00000081041	CXCL2	1.0216	0.00873715	0.0551903	2.05863	1.25814
ENSG00000138134	STAMBPL1	1.01958	0.000642308	0.0187827	3.19226	1.72624
ENSG00000174792	ODAPH	1.01844	0.000200377	0.0143717	3.69815	1.84249
ENSG00000151012	SLC7A11	1.01797	0.000737602	0.0193638	3.13218	1.71301
ENSG00000125148	MT2A	1.0159	5.96252e-05	0.0107216	4.22457	1.96974
ENSG00000049759	NEDD4L	1.0082	0.00104714	0.0226823	2.98	1.64431
ENSG00000170175	CHRNB1	1.00592	0.00251283	0.0322749	2.59984	1.49114
DOWN-REGULATED GENES (in AZD5582-treated cells compared to CTRL)
ORL-215	Gene	logFC	P.Value	adj.P.Val	lgtranspvalue	lgtransADJpvalue			ORL-174	Gene	logFC	P.Value	adj.P.Val	lgtranspvalue	lgtransADJpvalue			BICR10	Gene	logFC	P.Value	adj.P.Val	lgtranspvalue	lgtransADJpvalue			ORL-136	Gene	logFC	P.Value	adj.P.Val	lgtranspvalue	lgtransADJpvalue
ENSG00000099194	SCD	-3.35803	0.00653896	0.048288	2.18449	1.31616			ENSG00000169583	CLIC3	-2.3682	0.000205675	0.0624361	3.68682	1.20456			ENSG00000107562	CXCL12	-1.0487	0.0132717	0.235999	1.87707	0.627091			ENSG00000163283	ALPP	-1.00748	0.00905499	0.404153	2.04311	0.393454
ENSG00000144476	ACKR3	-3.03587	1.58929e-05	0.0091201	4.7988	2.04			ENSG00000133321	PLAAT4	-1.86269	7.62104e-06	0.04509	5.11799	1.34592			ENSG00000272398	CD24	-1.01915	0.0358653	0.306728	1.44533	0.513247
ENSG00000130829	DUSP9	-2.9861	4.46306e-05	0.0103048	4.35037	1.98696			ENSG00000162645	GBP2	-1.81884	0.000405153	0.0651134	3.39238	1.18633
ENSG00000169583	CLIC3	-2.81341	0.000930639	0.0213325	3.03122	1.67096			ENSG00000170345	FOS	-1.69833	0.00327587	0.0946807	2.48467	1.02374
ENSG00000175318	GRAMD2A	-2.79161	0.000380225	0.0162024	3.41996	1.79042			ENSG00000130513	GDF15	-1.67836	0.00765108	0.119544	2.11628	0.922474
ENSG00000169245	CXCL10	-2.76835	0.00150307	0.0259467	2.82302	1.58592			ENSG00000163435	ELF3	-1.62303	0.00671144	0.113317	2.17318	0.945704
ENSG00000186847	KRT14	-2.60074	0.00126927	0.0241095	2.89644	1.61781			ENSG00000115596	WNT6	-1.62236	0.000221356	0.0624361	3.65491	1.20456
ENSG00000186081	KRT5	-2.48379	0.000168611	0.0139413	3.77311	1.8557			ENSG00000125968	ID1	-1.61274	0.0034888	0.096474	2.45732	1.01559
ENSG00000128422	KRT17	-2.46967	0.000443342	0.016399	3.35326	1.78518			ENSG00000167754	KLK5	-1.5942	0.00130676	0.0827197	2.8838	1.08239
ENSG00000128510	CPA4	-2.34999	0.00254773	0.0323257	2.59385	1.49045			ENSG00000166741	NNMT	-1.58854	0.00455928	0.103755	2.3411	0.983993
ENSG00000173391	OLR1	-2.3477	0.00197928	0.0292979	2.70349	1.53316			ENSG00000106541	AGR2	-1.53888	0.0148102	0.146863	1.82944	0.833087
ENSG00000135821	GLUL	-2.27482	0.00030636	0.0162024	3.51377	1.79042			ENSG00000105289	TJP3	-1.53311	0.0145628	0.145249	1.83675	0.837886
ENSG00000163032	VSNL1	-2.24174	0.000614098	0.0183532	3.21176	1.73629			ENSG00000163083	INHBB	-1.50984	2.49823e-05	0.0520596	4.60237	1.2835
ENSG00000186832	KRT16	-2.16661	0.000256584	0.015045	3.59077	1.82261			ENSG00000169242	EFNA1	-1.41545	4.27112e-05	0.0520596	4.36946	1.2835
ENSG00000141579	ZNF750	-2.11294	0.0102534	0.0593696	1.98913	1.22644			ENSG00000143546	S100A8	-1.39299	0.0125996	0.139524	1.89964	0.855352
ENSG00000146411	SLC2A12	-2.10132	0.00437831	0.0403207	2.35869	1.39447			ENSG00000104081	BMF	-1.38582	0.00206033	0.0866742	2.68606	1.06211
ENSG00000162645	GBP2	-2.0882	0.000278013	0.0158242	3.55593	1.80068			ENSG00000143412	ANXA9	-1.37476	0.000310735	0.0651134	3.50761	1.18633
ENSG00000171346	KRT15	-2.08068	5.08468e-06	0.0091201	5.29374	2.04			ENSG00000138413	IDH1	-1.37413	0.00126473	0.0827197	2.898	1.08239
ENSG00000276600	RAB7B	-2.05271	0.00109509	0.0227157	2.96055	1.64367			ENSG00000136155	SCEL	-1.35462	0.00741285	0.119013	2.13002	0.924406
ENSG00000112972	HMGCS1	-2.05229	0.00507567	0.0433024	2.29451	1.36349			ENSG00000118849	RARRES1	-1.34672	0.00326366	0.0946807	2.4863	1.02374
ENSG00000170345	FOS	-2.04547	0.000811382	0.0202171	3.09077	1.69428			ENSG00000111319	SCNN1A	-1.33448	0.0432215	0.219134	1.3643	0.659291
ENSG00000178363	CALML3	-2.04509	6.65185e-05	0.0108137	4.17706	1.96603			ENSG00000117407	ARTN	-1.31921	0.00123235	0.0827197	2.90927	1.08239
ENSG00000127084	FGD3	-2.0297	1.0695e-05	0.0091201	4.97082	2.04			ENSG00000141574	SECTM1	-1.29676	0.00603389	0.110598	2.2194	0.956255
ENSG00000186480	INSIG1	-2.00539	0.00621226	0.0469685	2.20675	1.32819			ENSG00000204262	COL5A2	-1.28304	0.0052962	0.107425	2.27604	0.968897
ENSG00000265763	ZNF488	-1.99713	8.65419e-05	0.0111155	4.06277	1.95407			ENSG00000139055	ERP27	-1.2475	2.98637e-05	0.0520596	4.52486	1.2835
ENSG00000185585	OLFML2A	-1.95972	7.38743e-06	0.0091201	5.13151	2.04			ENSG00000185885	IFITM1	-1.24361	0.0162411	0.151185	1.78939	0.82049
ENSG00000135925	WNT10A	-1.95846	8.39446e-05	0.0110449	4.07601	1.95684			ENSG00000173267	SNCG	-1.24253	0.000211778	0.0624361	3.67412	1.20456
ENSG00000104140	RHOV	-1.9451	0.0380207	0.115567	1.41998	0.937166			ENSG00000172819	RARG	-1.23851	0.000210566	0.0624361	3.67661	1.20456
ENSG00000101825	MXRA5	-1.93835	0.000225356	0.014554	3.64713	1.83702			ENSG00000132274	TRIM22	-1.21716	9.26118e-05	0.0624361	4.03333	1.20456
ENSG00000019186	CYP24A1	-1.93601	0.000358621	0.0162024	3.44536	1.79042			ENSG00000159674	SPON2	-1.14878	0.0160843	0.150437	1.7936	0.822647
ENSG00000086570	FAT2	-1.91947	0.0128403	0.0660316	1.89142	1.18025			ENSG00000253276	CCDC71L	-1.14692	0.0010955	0.0814107	2.96039	1.08932
ENSG00000187244	BCAM	-1.90264	0.000450787	0.0164309	3.34603	1.78434			ENSG00000109255	NMU	-1.14644	3.76099e-05	0.0520596	4.4247	1.2835
ENSG00000125845	BMP2	-1.90209	0.000145948	0.0135581	3.8358	1.8678			ENSG00000073756	PTGS2	-1.14359	0.00274237	0.0887854	2.56187	1.05166
ENSG00000183347	GBP6	-1.89729	0.000657199	0.0188987	3.1823	1.72357			ENSG00000143556	S100A7	-1.14108	0.0106149	0.132615	1.97408	0.877409
ENSG00000163683	SMIM14	-1.88205	0.00189429	0.0287447	2.72255	1.54144			ENSG00000163683	SMIM14	-1.12933	0.00738988	0.118991	2.13136	0.924486
ENSG00000125740	FOSB	-1.88	0.00203151	0.0294201	2.69218	1.53136			ENSG00000106003	LFNG	-1.12414	0.000736163	0.0704997	3.13303	1.15181
ENSG00000134757	DSG3	-1.85346	0.000650796	0.0188242	3.18655	1.72528			ENSG00000125740	FOSB	-1.12327	0.02773	0.185021	1.55705	0.732778
ENSG00000148344	PTGES	-1.83929	0.00779578	0.0520474	2.10814	1.2836			ENSG00000182809	CRIP2	-1.11865	0.0093748	0.127195	2.02804	0.895531
ENSG00000169174	PCSK9	-1.82786	0.0149913	0.0715671	1.82416	1.14529			ENSG00000139174	PRICKLE1	-1.11801	0.00401135	0.100182	2.39671	0.999212
ENSG00000117228	GBP1	-1.81837	0.000126847	0.0131426	3.89672	1.88132			ENSG00000175318	GRAMD2A	-1.11561	0.00292731	0.090495	2.53353	1.04338
ENSG00000169242	EFNA1	-1.80293	0.000333206	0.0162024	3.47729	1.79042			ENSG00000147883	CDKN2B	-1.11451	0.000407761	0.0651134	3.38959	1.18633
ENSG00000182103	FAM181B	-1.80111	8.84965e-06	0.0091201	5.05307	2.04			ENSG00000186081	KRT5	-1.111	0.0136354	0.143524	1.86533	0.843075
ENSG00000165092	ALDH1A1	-1.79121	0.000695596	0.0191345	3.15764	1.71818			ENSG00000137868	STRA6	-1.10794	4.34272e-05	0.0520596	4.36224	1.2835
ENSG00000064300	NGFR	-1.78068	0.0175436	0.0773139	1.75588	1.11174			ENSG00000163283	ALPP	-1.09966	0.0297971	0.191017	1.52583	0.718928
ENSG00000164211	STARD4	-1.77259	0.00303503	0.0345411	2.51784	1.46166			ENSG00000136235	GPNMB	-1.08733	0.00212683	0.0872732	2.67227	1.05912
ENSG00000092969	TGFB2	-1.77205	9.3183e-06	0.0091201	5.03066	2.04			ENSG00000075461	CACNG4	-1.08486	0.0046659	0.103755	2.33106	0.983993
ENSG00000168209	DDIT4	-1.76613	0.018375	0.0788891	1.73577	1.10298			ENSG00000119922	IFIT2	-1.08122	0.0217757	0.169142	1.66203	0.771749
ENSG00000075461	CACNG4	-1.76132	4.57867e-05	0.0103048	4.33926	1.98696			ENSG00000243137	PSG4	-1.08036	0.000273147	0.0624361	3.5636	1.20456
ENSG00000184916	JAG2	-1.74692	2.21449e-05	0.0091201	4.65473	2.04			ENSG00000127954	STEAP4	-1.0757	0.015875	0.15011	1.79929	0.823591
ENSG00000066468	FGFR2	-1.74205	9.21953e-05	0.0115662	4.03529	1.93681			ENSG00000156966	B3GNT7	-1.07391	0.0014819	0.0837613	2.82918	1.07696
ENSG00000272398	CD24	-1.7193	8.23507e-05	0.0110449	4.08433	1.95684			ENSG00000128422	KRT17	-1.07257	0.00438211	0.102721	2.35832	0.98834
ENSG00000137440	FGFBP1	-1.71261	0.0113179	0.0622685	1.94624	1.20573			ENSG00000165140	FBP1	-1.0639	0.000988235	0.0783975	3.00514	1.1057
ENSG00000115738	ID2	-1.71117	0.000158339	0.0135581	3.80041	1.8678			ENSG00000186493	C5orf38	-1.06008	0.000503218	0.0660556	3.29824	1.18009
ENSG00000137975	CLCA2	-1.70417	0.000899383	0.0209578	3.04606	1.67866			ENSG00000185905	C16orf54	-1.05799	0.000147022	0.0624361	3.83262	1.20456
ENSG00000072310	SREBF1	-1.70375	0.00605135	0.0463155	2.21815	1.33427			ENSG00000127084	FGD3	-1.05728	0.000162837	0.0624361	3.78825	1.20456
ENSG00000130702	LAMA5	-1.70226	0.000206676	0.0143717	3.68471	1.84249			ENSG00000177706	FAM20C	-1.04639	0.000662191	0.0700429	3.17902	1.15464
ENSG00000135114	OASL	-1.68419	0.00301628	0.0345411	2.52053	1.46166			ENSG00000117228	GBP1	-1.04634	0.000285743	0.0624361	3.54402	1.20456
ENSG00000133466	C1QTNF6	-1.67924	1.00269e-05	0.0091201	4.99883	2.04			ENSG00000243566	UPK3B	-1.04606	0.00572822	0.109207	2.24198	0.961749
ENSG00000069812	HES2	-1.67758	0.020199	0.0832098	1.69467	1.07983			ENSG00000105523	FAM83E	-1.03359	0.00924265	0.126661	2.0342	0.897357
ENSG00000169710	FASN	-1.66767	0.00593705	0.0459174	2.22643	1.33802			ENSG00000157514	TSC22D3	-1.03063	0.0031189	0.0934716	2.506	1.02932
ENSG00000147883	CDKN2B	-1.65973	0.00226089	0.0308808	2.64572	1.51031			ENSG00000185585	OLFML2A	-1.02232	8.90132e-05	0.0624361	4.05055	1.20456
ENSG00000006534	ALDH3B1	-1.65903	1.1323e-05	0.0091201	4.94604	2.04			ENSG00000159403	C1R	-1.0223	0.000430239	0.0651134	3.36629	1.18633
ENSG00000107159	CA9	-1.65742	0.0296794	0.100348	1.52754	0.998491			ENSG00000156587	UBE2L6	-1.02095	0.000361332	0.0651134	3.44209	1.18633
ENSG00000173267	SNCG	-1.65571	0.000221808	0.014554	3.65402	1.83702			ENSG00000049283	EPN3	-1.01101	0.000608635	0.067672	3.21564	1.16959
ENSG00000070731	ST6GALNAC2	-1.6522	0.000670586	0.0190061	3.17355	1.72111			ENSG00000135925	WNT10A	-1.00433	0.000180592	0.0624361	3.7433	1.20456
ENSG00000107731	UNC5B	-1.63945	0.00176001	0.0278837	2.75448	1.55465			ENSG00000006534	ALDH3B1	-1.00169	0.00136513	0.0827437	2.86483	1.08227
ENSG00000174827	PDZK1	-1.63859	0.000310507	0.0162024	3.50793	1.79042			ENSG00000129757	CDKN1C	-1.00024	0.000807005	0.071367	3.09312	1.1465
ENSG00000198246	SLC29A3	-1.63176	2.01294e-05	0.0091201	4.69617	2.04
ENSG00000164176	EDIL3	-1.62755	1.83158e-05	0.0091201	4.73717	2.04
ENSG00000112561	TFEB	-1.62655	0.000121032	0.0131289	3.9171	1.88177
ENSG00000003096	KLHL13	-1.62602	9.72874e-05	0.0116626	4.01194	1.9332
ENSG00000163283	ALPP	-1.62134	0.00110291	0.0227157	2.95746	1.64367
ENSG00000068078	FGFR3	-1.61967	0.00125603	0.0239846	2.901	1.62007
ENSG00000132274	TRIM22	-1.60726	3.70492e-05	0.0103048	4.43122	1.98696
ENSG00000139055	ERP27	-1.59521	0.00346671	0.0366118	2.46008	1.43638
ENSG00000159403	C1R	-1.59289	0.00207984	0.0295759	2.68197	1.52906
ENSG00000168874	ATOH8	-1.59198	7.58943e-05	0.0108137	4.11979	1.96603
ENSG00000130513	GDF15	-1.57773	0.00167419	0.0273266	2.77619	1.56341
ENSG00000170458	CD14	-1.56488	0.000962489	0.02177	3.0166	1.66214
ENSG00000172345	STARD5	-1.56319	0.000114822	0.0129043	3.93998	1.88927
ENSG00000136002	ARHGEF4	-1.55885	0.00128745	0.0243264	2.89027	1.61392
ENSG00000136235	GPNMB	-1.55525	0.00118039	0.0234104	2.92797	1.63059
ENSG00000166741	NNMT	-1.55381	0.000152603	0.0135581	3.81644	1.8678
ENSG00000132561	MATN2	-1.55256	0.00232342	0.0312847	2.63387	1.50467
ENSG00000138413	IDH1	-1.54582	0.000341315	0.0162024	3.46684	1.79042
ENSG00000171462	DLK2	-1.54453	0.000605744	0.0182755	3.21771	1.73813
ENSG00000087258	GNAO1	-1.53412	1.15509e-05	0.0091201	4.93738	2.04
ENSG00000142765	SYTL1	-1.52327	0.000128906	0.0131426	3.88973	1.88132
ENSG00000152284	TCF7L1	-1.52316	2.52676e-05	0.00940043	4.59744	2.02685
ENSG00000095587	TLL2	-1.51699	0.000373813	0.0162024	3.42735	1.79042
ENSG00000107438	PDLIM1	-1.51146	3.41225e-05	0.0103048	4.46696	1.98696
ENSG00000136514	RTP4	-1.50745	0.000447022	0.016399	3.34967	1.78518
ENSG00000185745	IFIT1	-1.50042	0.00201447	0.0293903	2.69584	1.5318
ENSG00000243137	PSG4	-1.49849	0.000161279	0.0136276	3.79242	1.86558
ENSG00000141574	SECTM1	-1.49821	0.000802253	0.0201291	3.09569	1.69618
ENSG00000184602	SNN	-1.49478	0.000157555	0.0135581	3.80257	1.8678
ENSG00000063660	GPC1	-1.49089	4.48685e-05	0.0103048	4.34806	1.98696
ENSG00000169035	KLK7	-1.44707	2.98189e-05	0.0103048	4.52551	1.98696
ENSG00000143217	NECTIN4	-1.44379	0.0137418	0.068275	1.86196	1.16574
ENSG00000052802	MSMO1	-1.4421	0.0107457	0.0607455	1.96877	1.21649
ENSG00000242265	PEG10	-1.43925	0.000242721	0.0150325	3.61489	1.82297
ENSG00000049283	EPN3	-1.43375	0.000244784	0.0150325	3.61122	1.82297
ENSG00000185885	IFITM1	-1.43273	0.00287897	0.0337989	2.54076	1.4711
ENSG00000162552	WNT4	-1.43013	0.0219237	0.0867064	1.65909	1.06195
ENSG00000104368	PLAT	-1.42916	0.0131797	0.0670419	1.88009	1.17365
ENSG00000196839	ADA	-1.42547	0.00278469	0.0336063	2.55522	1.47358
ENSG00000169991	IFFO2	-1.42242	0.000250958	0.015045	3.6004	1.82261
ENSG00000111912	NCOA7	-1.42019	0.0157352	0.0735572	1.80313	1.13337
ENSG00000029534	ANK1	-1.41814	8.54242e-05	0.0111041	4.06842	1.95452
ENSG00000074527	NTN4	-1.41682	0.000179896	0.0139413	3.74498	1.8557
ENSG00000182809	CRIP2	-1.40974	0.000184953	0.0140933	3.73294	1.85099
ENSG00000157514	TSC22D3	-1.40173	0.000781087	0.0199307	3.1073	1.70048
ENSG00000103257	SLC7A5	-1.39846	6.18993e-05	0.0108137	4.20831	1.96603
ENSG00000033122	LRRC7	-1.39751	0.000251371	0.015045	3.59969	1.82261
ENSG00000185909	KLHDC8B	-1.39558	0.0037624	0.0379519	2.42454	1.42077
ENSG00000115468	EFHD1	-1.38338	0.000368507	0.0162024	3.43355	1.79042
ENSG00000168497	CAVIN2	-1.38244	0.000594372	0.0182376	3.22594	1.73903
ENSG00000174669	SLC29A2	-1.38039	0.00109769	0.0227157	2.95952	1.64367
ENSG00000143412	ANXA9	-1.3758	5.23604e-05	0.0103048	4.281	1.98696
ENSG00000178695	KCTD12	-1.37485	0.000117731	0.0130948	3.92911	1.8829
ENSG00000043039	BARX2	-1.37288	8.94699e-05	0.0113564	4.04832	1.94476
ENSG00000221869	CEBPD	-1.3685	0.00562247	0.0451724	2.25007	1.34513
ENSG00000159214	CCDC24	-1.36685	0.00316813	0.0351745	2.4992	1.45377
ENSG00000073282	TP63	-1.36186	0.000278673	0.0158242	3.5549	1.80068
ENSG00000137628	DDX60	-1.36101	0.000365423	0.0162024	3.4372	1.79042
ENSG00000160094	ZNF362	-1.35612	4.86972e-05	0.0103048	4.3125	1.98696
ENSG00000141510	TP53	-1.33926	2.22863e-05	0.0091201	4.65196	2.04
ENSG00000108691	CCL2	-1.33709	0.000731717	0.0193638	3.13566	1.71301
ENSG00000163520	FBLN2	-1.3334	3.2282e-05	0.0103048	4.49104	1.98696
ENSG00000177706	FAM20C	-1.32959	0.000121687	0.0131289	3.91475	1.88177
ENSG00000164442	CITED2	-1.32883	0.000761636	0.0196586	3.11825	1.70645
ENSG00000102189	EEA1	-1.3248	0.00305803	0.0346487	2.51456	1.46031
ENSG00000143507	DUSP10	-1.31816	5.85477e-05	0.0107216	4.23249	1.96974
ENSG00000163435	ELF3	-1.31758	2.11119e-05	0.0091201	4.67547	2.04
ENSG00000105289	TJP3	-1.31424	0.0295855	0.100251	1.52892	0.998913
ENSG00000092068	SLC7A8	-1.31402	6.99214e-05	0.0108137	4.15539	1.96603
ENSG00000167754	KLK5	-1.30944	5.3487e-05	0.0103048	4.27175	1.98696
ENSG00000065534	MYLK	-1.30596	0.00426521	0.0400151	2.37006	1.39778
ENSG00000163629	PTPN13	-1.29888	0.0064269	0.0476962	2.192	1.32152
ENSG00000130522	JUND	-1.28402	2.44362e-05	0.00940043	4.61197	2.02685
ENSG00000060656	PTPRU	-1.28072	0.00238857	0.0317348	2.62186	1.49846
ENSG00000137699	TRIM29	-1.2773	0.00012472	0.0131426	3.90406	1.88132
ENSG00000169851	PCDH7	-1.27652	0.00752665	0.0511045	2.1234	1.29154
ENSG00000117595	IRF6	-1.27487	0.0276684	0.0972581	1.55802	1.01207
ENSG00000122786	CALD1	-1.25524	9.48336e-05	0.0116268	4.02304	1.93454
ENSG00000155066	PROM2	-1.25012	0.000191339	0.0141501	3.7182	1.84924
ENSG00000168398	BDKRB2	-1.24884	0.000428119	0.016399	3.36844	1.78518
ENSG00000130707	ASS1	-1.24876	0.0282275	0.0980157	1.54933	1.0087
ENSG00000170801	HTRA3	-1.24613	0.00178183	0.0279421	2.74913	1.55374
ENSG00000125355	TMEM255A	-1.24578	0.00289832	0.0338788	2.53785	1.47007
ENSG00000158246	TENT5B	-1.24532	0.000819084	0.020311	3.08667	1.69227
ENSG00000129451	KLK10	-1.24388	4.20048e-05	0.0103048	4.3767	1.98696
ENSG00000162493	PDPN	-1.24287	0.000188102	0.0140933	3.72561	1.85099
ENSG00000099957	P2RX6	-1.24132	3.40056e-05	0.0103048	4.46845	1.98696
ENSG00000165887	ANKRD2	-1.22939	0.0038697	0.0383734	2.41232	1.41597
ENSG00000119922	IFIT2	-1.22286	0.000792864	0.0199865	3.1008	1.69926
ENSG00000104267	CA2	-1.21991	0.00150261	0.0259467	2.82315	1.58592
ENSG00000113161	HMGCR	-1.21751	0.00140391	0.0253716	2.85266	1.59565
ENSG00000115718	PROC	-1.2169	0.000474175	0.0166865	3.32406	1.77763
ENSG00000007944	MYLIP	-1.21305	0.00881877	0.0554786	2.05459	1.25587
ENSG00000067064	IDI1	-1.20985	0.00660424	0.0486038	2.18018	1.31333
ENSG00000077942	FBLN1	-1.20882	0.00152637	0.0260982	2.81634	1.58339
ENSG00000173706	HEG1	-1.20727	0.0068736	0.0496713	2.16282	1.30389
ENSG00000134762	DSC3	-1.20627	0.000406341	0.0162024	3.39111	1.79042
ENSG00000134215	VAV3	-1.20441	0.00345077	0.0365787	2.46208	1.43677
ENSG00000184838	PRR16	-1.20432	0.00575881	0.0456181	2.23967	1.34086
ENSG00000049130	KITLG	-1.20323	0.00564222	0.0451724	2.24855	1.34513
ENSG00000137857	DUOX1	-1.20015	7.81331e-05	0.0108137	4.10716	1.96603
ENSG00000162144	CYB561A3	-1.1994	0.000177788	0.0139413	3.7501	1.8557
ENSG00000079215	SLC1A3	-1.19894	0.000591464	0.0182323	3.22807	1.73916
ENSG00000184292	TACSTD2	-1.19851	0.0171257	0.0765723	1.76635	1.11593
ENSG00000136848	DAB2IP	-1.19467	6.72963e-05	0.0108137	4.17201	1.96603
ENSG00000163083	INHBB	-1.19114	0.000227007	0.014554	3.64396	1.83702
ENSG00000204262	COL5A2	-1.18452	0.000579644	0.0181027	3.23684	1.74226
ENSG00000104549	SQLE	-1.18191	0.00374394	0.0378703	2.42667	1.4217
ENSG00000090661	CERS4	-1.18166	0.000205533	0.0143717	3.68712	1.84249
ENSG00000075651	PLD1	-1.18023	0.0170545	0.0763175	1.76816	1.11738
ENSG00000123364	HOXC13	-1.1698	3.76362e-05	0.0103048	4.42439	1.98696
ENSG00000127954	STEAP4	-1.15699	0.0203269	0.0833866	1.69193	1.0789
ENSG00000170412	GPRC5C	-1.1555	0.0104586	0.0601703	1.98053	1.22062
ENSG00000196872	KIAA1211L	-1.15286	0.00193101	0.0290186	2.71422	1.53732
ENSG00000117318	ID3	-1.15274	0.00362198	0.0370755	2.44105	1.43091
ENSG00000154175	ABI3BP	-1.15145	0.00172656	0.0275969	2.76282	1.55914
ENSG00000174791	RIN1	-1.14915	0.0011716	0.0234041	2.93122	1.63071
ENSG00000124466	LYPD3	-1.14473	0.00811424	0.0533808	2.09075	1.27261
ENSG00000211584	SLC48A1	-1.14283	0.000437232	0.016399	3.35929	1.78518
ENSG00000143126	CELSR2	-1.13971	0.0220047	0.0868218	1.65748	1.06137
ENSG00000121236	TRIM6	-1.13133	0.000136668	0.0132314	3.86433	1.87839
ENSG00000179820	MYADM	-1.12676	0.00148912	0.0259467	2.82707	1.58592
ENSG00000119917	IFIT3	-1.12475	0.0243654	0.0911381	1.61323	1.0403
ENSG00000133106	EPSTI1	-1.12087	4.6547e-05	0.0103048	4.33211	1.98696
ENSG00000137393	RNF144B	-1.12033	0.00114694	0.0231729	2.94046	1.63502
ENSG00000124766	SOX4	-1.11988	0.00525593	0.0439321	2.27935	1.35722
ENSG00000186493	C5orf38	-1.11747	8.3874e-05	0.0110449	4.07637	1.95684
ENSG00000115255	REEP6	-1.11721	0.00186053	0.0286319	2.73036	1.54315
ENSG00000150667	FSIP1	-1.11546	0.00558786	0.0451591	2.25275	1.34525
ENSG00000187210	GCNT1	-1.11543	0.00105262	0.0226823	2.97773	1.64431
ENSG00000001617	SEMA3F	-1.11383	0.00585498	0.0459174	2.23247	1.33802
ENSG00000171604	CXXC5	-1.1111	0.00210892	0.0297427	2.67594	1.52662
ENSG00000130066	SAT1	-1.11098	0.0466304	0.130532	1.33133	0.884283
ENSG00000054598	FOXC1	-1.11093	5.05759e-05	0.0103048	4.29606	1.98696
ENSG00000172830	SSH3	-1.11049	0.000227119	0.014554	3.64375	1.83702
ENSG00000115594	IL1R1	-1.10716	0.00921365	0.0563527	2.03557	1.24909
ENSG00000075275	CELSR1	-1.10419	0.00499557	0.0430145	2.30141	1.36638
ENSG00000110400	NECTIN1	-1.10191	0.00185706	0.0286319	2.73117	1.54315
ENSG00000221968	FADS3	-1.09227	0.000180149	0.0139413	3.74437	1.8557
ENSG00000107968	MAP3K8	-1.09113	0.0265277	0.0952122	1.5763	1.02131
ENSG00000154556	SORBS2	-1.09079	0.00040403	0.0162024	3.39359	1.79042
ENSG00000187634	SAMD11	-1.08648	0.000428258	0.016399	3.36829	1.78518
ENSG00000166592	RRAD	-1.08627	0.0118593	0.0639352	1.92594	1.19426
ENSG00000168453	HR	-1.08578	0.000375637	0.0162024	3.42523	1.79042
ENSG00000185614	INKA1	-1.08372	0.00188648	0.0287447	2.72435	1.54144
ENSG00000198910	L1CAM	-1.08296	0.000169428	0.0139413	3.77102	1.8557
ENSG00000125772	GPCPD1	-1.07518	0.00440632	0.0404594	2.35592	1.39298
ENSG00000139835	GRTP1	-1.07234	0.000134326	0.0132314	3.87184	1.87839
ENSG00000064195	DLX3	-1.07186	0.000336134	0.0162024	3.47349	1.79042
ENSG00000133321	PLAAT4	-1.06316	0.00580894	0.0457229	2.2359	1.33987
ENSG00000111319	SCNN1A	-1.06237	0.0419798	0.123311	1.37696	0.908999
ENSG00000178184	PARD6G	-1.05913	4.88622e-05	0.0103048	4.31103	1.98696
ENSG00000105974	CAV1	-1.05826	0.00189296	0.0287447	2.72286	1.54144
ENSG00000171345	KRT19	-1.05739	0.00481041	0.0423294	2.31782	1.37336
ENSG00000156463	SH3RF2	-1.05503	4.85415e-05	0.0103048	4.31389	1.98696
ENSG00000074855	ANO8	-1.05456	0.0025945	0.0325055	2.58595	1.48804
ENSG00000162757	C1orf74	-1.05431	0.0153731	0.0724977	1.81324	1.13968
ENSG00000138735	PDE5A	-1.05109	0.000144516	0.0135581	3.84008	1.8678
ENSG00000151882	CCL28	-1.04998	0.0167076	0.0755297	1.77709	1.12188
ENSG00000136720	HS6ST1	-1.04984	0.00395532	0.038584	2.40282	1.41359
ENSG00000124813	RUNX2	-1.04773	0.00135327	0.0247045	2.86862	1.60722
ENSG00000012171	SEMA3B	-1.0466	0.0244615	0.0912571	1.61152	1.03973
ENSG00000120738	EGR1	-1.0443	0.0374931	0.114651	1.42605	0.940623
ENSG00000165905	LARGE2	-1.04153	0.027452	0.0967909	1.56143	1.01417
ENSG00000180739	S1PR5	-1.04096	0.0145646	0.0704296	1.8367	1.15224
ENSG00000005469	CROT	-1.03601	5.09658e-05	0.0103048	4.29272	1.98696
ENSG00000172893	DHCR7	-1.036	0.0109366	0.0612113	1.96112	1.21317
ENSG00000041982	TNC	-1.03412	7.8161e-05	0.0108137	4.10701	1.96603
ENSG00000275074	NUDT18	-1.02997	0.000607892	0.0182755	3.21617	1.73813
ENSG00000165312	OTUD1	-1.02612	0.000642243	0.0187827	3.1923	1.72624
ENSG00000206527	HACD2	-1.02525	0.000397979	0.0162024	3.40014	1.79042
ENSG00000079459	FDFT1	-1.0247	0.00856952	0.0547073	2.06704	1.26196
ENSG00000172819	RARG	-1.02151	0.000585582	0.0181027	3.23241	1.74226
ENSG00000168077	SCARA3	-1.01244	0.000285461	0.0160061	3.54445	1.79571
ENSG00000198719	DLL1	-1.01079	0.00073765	0.0193638	3.13215	1.71301
ENSG00000090971	NAT14	-1.00935	0.000446214	0.016399	3.35046	1.78518
ENSG00000125378	BMP4	-1.0086	0.0182335	0.0786623	1.73913	1.10423
ENSG00000088367	EPB41L1	-1.00624	0.000161677	0.0136276	3.79135	1.86558
ENSG00000130193	THEM6	-1.00383	0.0140902	0.0691883	1.85108	1.15997
